# Supplementary material for: Accuracy of mutual predictions of plant and microbial communities vary along a successional gradient in an alpine glacier forefield
Source: Front Plant Sci. 2023 Jan 13;13:1017847. doi: 10.3389/fpls.2022.1017847 (PMC9880484; doi:10.3389/fpls.2022.1017847)
Supplement: Supplementary file 1 [file DataSheet_1.zip]

Archive with 9 entries (9 files):
- Supplementary Figures.docx
- Table S1.xlsx
- Table S2.xlsx
- Table S3.xlsx
- Table S4.xlsx
- Table S5.xlsx
- Table S6.xlsx
- Table S7.xlsx
- Table S8.xlsx
