# Supplementary material for: Accuracy of mutual predictions of plant and microbial communities vary along a successional gradient in an alpine glacier forefield
Source: Front Plant Sci. 2023 Jan 13;13:1017847. doi: 10.3389/fpls.2022.1017847 (PMC9880484; doi:10.3389/fpls.2022.1017847)
Supplement: Supplementary file 1 [file DataSheet_1.zip › Table S1.xlsx]

## Sheet: Table S1
Species composition of plant communities used as explanatory variables in predictive models.
Plot_number	Aconitum_napellus_subsp_tauricum	Adenostyles_alliariae	Agrostis_rupestris	Alchemilla_fissa	Anthoxanthum_alpinum	Arabis_alpina	Arabis_caerulea	Artemisia_genipi	Asplenium_viride	Aster_bellidiastrum	Bartsia_alpina	Bistorta_vivipara	Botrychium_lunaria	Campanula_scheuchzeri	Cardamine_alpina	Cardamine_resedifolia	Carex_curvula	Carex_frigida	Carex_nigra	Cerastium_alpinum	Cerastium_cerastoides	Cerastium_uniflorum	Cirsium_spinosissimum	Dactylorhiza_viridis	Deschampsia_cespitosa	Diphasiastrum_alpinum	Doronicum_glaciale	Dryopteris_filix_mas	Epilobium_anagallidifolium	Euphrasia_minima	Festuca_picturata	Festuca_pumila	Gentiana_brachyphylla	Gentiana_nivalis	Geum_reptans	Gnaphalium_supinum	Helictotrichon_versicolor	Hieracium_alpinum	Hieracium_murorum	Hieracium_piliferum	Homogyne_alpina	Huperzia_selago	Imperatoria_ostruthium	Juncus_jacquinii	Juncus_trifidus	Kalmia_procumbens	Leontodon_hispidus	Leucanthemopsis_alpina	Linaria_alpina
2	0	0	0	0	0	0	0	0.1	0	0	0	0	0	0	0	0	0	0	0	0	0	0	0	0	0	0	0	0	0	0	0	0	0	0	0	0	0	0	0	0	0	0	0	0	0	0	0	0	0
3	0	0	0.3	0	0	0	0	0.2	0	0	0	0	0	0	0	0	0	0	0	0	0	2.8	0	0	0	0	0	0	0	0	0	0	0	0	0.4	0	0	0	0	0	0	0	0	0	0	0	0	0	0
4	0	0	0	0	0	0	0	0.2	0	0	0	0	0	0.2	0	0	0	0	0	0	0	0.1	0	0	0	0	0	0	0	0	0	0	0	0	0.3	0	0	0	0	0	0	0	0	0	0	0	0	0	0
5	0	0	0.1	0	0	0	0	0	0	0	0	0	0	0	0	0	0	0	0	0	0	0.5	0	0	0	0	0	0	0	0	0	0	0	0	0.1	0	0	0	0	0	0	0	0	0	0	0	0	0	0
7	0	0	0	0	0	0	0	0	0	0	0	0	0	0	0	0.1	0	0	0	0	0	2.8	0	0	1.4	0	0	0	0	0	0	0	0	0	1	0	0	0	0	0	0	0	0	0	0	0	0	0	0
8	0	0	1.3	0	0	0	0	0.7	0	0	0	0	0	0	0	0	0	0	0	0	0	7.5	0.3	0	0.9	0	0	0	0	0	0	0	0	0	0.7	0	0	0	0	0	0	0	0	0	0	0	0	0	0
9	0	0	0	0	0	0	0	0.1	0	0	0.9	0	0	0.1	0	0.1	0	0	0	0	0	2.1	0	0	1	0	0	0	0	0	0	0	0	0	0.7	0	0	0	0	0	0	0	0	4.5	0	0	0	0	0
10	0	0	0	0	0	0.4	0	0	0	0	0	0	0	0	0	0	0	0	0	0	0	1.4	0	0	1	0	0	0	0	0	0	0	0	0	0	0	0	0	0	0	0	0	0	0	0	0	0	0	0
11	0	0	3	0	0	0	0.2	0.1	0	0	0	0	0	1.8	0	0	0	0	0	0.2	0	2	0	0	0	0	2.9	0	0	0.3	0	0	0.3	0	2.3	0	0	0	0	0	0	0	0.3	0	0	0	0	0.1	0
12	0.1	0	3	0	6.5	0	0.1	0	0	0	5.4	0	0	0.1	0	0.2	0	0	0	0	0	0	1.1	0	4.5	0	0	0	0	0.2	0	0	0	0	0.2	0	0	0	0	0	0	1.2	0	0	0	0	0	0	0
13	0	0	4.2	0	1.9	0	0	0	0	0	1.1	0	0	0.8	0	0	0	0	0	0	0	0.4	0.5	0	0.2	0	0.1	0	0	0.9	0	0	1	0	0	0	0	0	0	0	0.3	0	0.1	2.2	0	0	0	0.6	0
14	0	0	6.3	0	2.2	0	0	0	0	0	1.9	0	0	1.8	0	0	0	0	0	0	0	0	0	0	0	0	0	0	0	0.1	0	0	0.7	0	0	1.1	0	0	0	0	0	0.2	0.2	0	0.2	0	0.3	0.1	0
15	0.4	0	6.2	0	3.5	0	0	0	0	0	0.6	0.8	0	1.9	0	0	0	0	0	0	0	0	0.3	0	3	0	0	0	0	0.6	0	0	0.1	0	0.1	0.2	0	0	0	0	0.8	0	0.2	1	0	0	0.3	0	0
16	0	0	6	0	5	0	0	0	0	0	0.4	0	0	0.1	0	0	0	0	0	0.2	0	0	0.1	0	0	0	0	0	0	0	0	0	0.4	0	0	0	0	0	0	0	0	0.5	0	2.7	0	0	0	0.3	0
17	0	0	2.5	0	4	0	0	0	0	0	0.3	0	0	0	0	0	0	0	0	0	0	0	5	0	0	0	0	0	0	0	0	0	0.1	0	0	0	0	0	0	0	0	0.2	0	0	0	0	0	0	0
18	3.5	0	3.1	0	4.1	0	0	0	0	0	2.3	0.8	0	0.4	0	0.1	0	0	0	0.1	0	0	0.3	0	5.2	0	0	0	0	0	0	0	0.5	0	0.7	0	0	0	0	0	0.2	0	0	0.1	0	0	0	0	0
19	0.2	0	10	0	4.3	0	0	0	0	0	0.8	0	0	2.3	0	0	0	0	0	0	0	0	0.1	0	0	0	0	0	0	0	0	0	0.6	0	0	0	0	0.2	0	0	0.2	0.4	1.1	0	0	0	0	0	0
20	0	0	0	0	0	0	0	0	0	0	0.1	0	0	1.5	0	0	0	0	0	0	0	1.2	0	0	0	0	0	0	0	0	0	0	0.4	0	0	0.9	0	0.1	0	0	0.1	0.1	0	0	0	0	0	0.5	0
21	0	0	4.5	0	0	0	0	0	0	0	0	0.1	0	0.1	0	0	0	0	0	0	0	0.1	0	0	0	0	0	0	0	0	0	0	0	0	0.4	0.8	0	0	0	0	0	0	0	3.6	0	0	0	0.8	0
22	0	0	16	0	0	0	0	0	0	0	0.1	0	0	0.7	0	0	0	0	0	0	0	0.1	0.2	0	0	0	0	0	0	0	0	0	0.6	0	0	0	0	0	0	0	0.1	0	0.1	0	0	0	0	0.2	0
23	0	0	3.2	0	0	0	0	0	0	0	0.4	6.1	0	0	0	0	0	0	0	0	0	0.1	0	0	0	0	0	0	0	0	0	0	0	0	0.1	0	0	0	0	0	0	0.2	0	0	0	0	0	0.1	0
24	0	0	8.3	0	0	0	0	0	0	0	0.3	0	0	0.4	0	0	0	0	0	0	0	0	0.1	0	0	0	0	0	0	0	0	0	0	0	0	0	0	3.1	0	0	0	0.8	0	0	0	0	0	0	0
25	0	0	5.1	0	0	0	0.3	0.4	0	0	0	0	0	0.5	0	0.1	0	0	0	0.9	0	0	0	0	0	0	0	0	0	0	0	0	0	0	2.2	0	0	0	0	0	0	0	0	0	0	0	0	0.9	0
26	0	0	0	0	0	0	0	0	0	0	0	0	0	0.4	0	0	0	0	0	0	0	0	0	0	2.5	0	0	0	0	0	0	0	0.2	0	0.3	0	0	0	0	0	0	0.1	0	0	0	0	0.3	0.7	0
27	0	0	2	0	0	0	0	0	0	0	0	0	0	0	0	0	0	0	0	0	0	0	0	0	0	0	0	0	0	0	0	0	0	0	0.3	0	0	0	0	0	0	0	0	0	0	0	0	0.2	0
28	0	0	0	0	0	0	0	0	0	0	0	0	0	0.3	0	0	0.3	0	0	0	0	0	0	0	0	0	0	0	0	0	0	0	0	0	0	0	0	0	0	0	0	0.2	0	0	0	0	0	0.4	0
29	0	0	0	0	0	0	0.9	0	0	0	0	0	0	0.2	0	0	0.2	0	0	0.5	0	2.9	0	0	0	0	0	0	0	0	0	0	0	0	0	0	0	0	0	0	0	0	0	0	0	0	0	0.7	0
30	0	0	0	0	0	0	1.5	0	0	0	0	0	0	0.9	0	0	0.2	0	0	0	0	0.5	0	0	0	0	0	0	0	0	0	0	0	0	3.7	0	0	0.2	0	0	0	0	0	0	0	0	0	0.4	0
31	0	0	4.1	0	0	0	0.1	0.3	0	0	0	0	0	3.9	0	0.1	0	0	0	0	0	0	0	0	0	0	0	0	0	0	0	0	0.3	0	0.2	0	0	0.1	0	0	0	0	0	0	0	0	0	0.2	0
32	0	0	0	0	0.1	0	1.3	0	0	0	0	0	0	0.5	0	0	0	0	0	0	0	0	0	0	0	0	0	0.1	0	0	0	0	0	0	17.8	0	0	0	0	0	0	0	0	0	0	0	0	0	0
33	0	0	0.3	0	0	0	0.1	0	0	0	0	0	0	0	0	0	0	0	0	0.4	0	0.4	0	0	7.1	0	0	0	0	0	0	0	0	0	0.4	0	0	0	0	0	0	0	0	0	0	0	0	0	0
34	0.3	0	6	0	2.1	0	0	0	0	0	0.2	13.2	0	6.5	0	0	0	0	0	0	0	2.4	1.5	0	0.4	0	0	0	0	0.4	0	0	0	0	0	0	0	0	0	0	0.3	0.2	0	5.7	0	0	0.2	0	0
35	0	0	0	0	0	0	0.1	0	0	0	0	0	0	0.9	0	0	0	0	0	1.1	0	0	0	0	2.8	0	0	0	0	0	0	0	0	0	4.3	0	0	0	0	0	0	0	0	0	0	0	0	0	0
36	0	0	6	0	0.5	0	0	0	0	0	0.2	0	0	0.7	0	0	0	0	0	0	0	0	0.2	0	1	0	0	0	0	0	0	0	0	0	0	0.5	0	0	0	0	0	0	0	2.4	0	0	0.3	1	0
37	0	0	8.1	0	4.5	0	0	0	0	0	0.6	0	0	3.6	0	0	0	0	0	0	0	1	1.5	0	0.5	0	0	0	0	0.2	0	0	0.2	0.4	0	0	0	0	0	0	0	0	0	0	0	0	0.2	0.2	0
38	0	0	5.1	0.2	6	0	0	0	0	0	0.8	0	0	7	0	0	0.3	0	0	0	0	3.1	0.5	0	0.4	0	0	0	0	0.3	0	0	0	0	0.3	0	0	0	0	0	0	0.1	0	0	0	0	0	0	0
39	0	0	0.3	0	1.3	0	0	0.5	0	0	0.4	0	0	3.5	0	0	0	0	0	0	0	1	0	0	0	0	0	0	0	0	0	0	0	0	0	0	0	0	0	0	0	0.4	0	1.1	0	0	0	0	0
40	0	0	0.6	0	0	0	0	0	0	0	0	0	0	0.3	0	0	0	0	0	0	0	0.2	0	0	0	0	0	0	0	0	0	0	0	0	0	0	0	0	0	0	0	0	0	0	0	0	0	0	0
41	0	0	1.2	0	0	0	0	0	0	0	0	0	0	1	0	0	0	0	0	0	0	0	0	0	0	0	0	0	0	0	0	0	0	0	1.8	0	0	0	0	0	0	0	0	0	0	0	0	0	0
42	0	0	4	0	1.2	0	0	0.1	0	0	0	0	0	0.5	0	0	0	0	0	0	0	0	0	0	0.4	0	0	0	0	0	0	0	0	0	0	0	0	0.4	0	0	0	0.1	0	0	0	0	1.1	1.6	0
43	0	0	0	0	3.4	0	0	0.4	0	0	0	0	0	3	0	0	0	0	0	0	1.8	0	0	0	0.2	0	0	0	0	0.2	0	0	0	0	0	0	0	0	0	0	0	0	0	11	0	0	0.5	0	0
44	0	0	2.2	0	1.2	0	0	0	0	0	0	0	0	3	0	0	0	0	0	0	0	0.4	0	0	0.3	0	0	0	0	0	0	0	0	0	0.6	0	0	0	0	0	0.1	0.2	0	0	1	0	0.7	0	0
45	0	0	3	0	2.2	0	0	0	0	0	0	0	0	1.9	0	0	0	0	0	0	0	1.1	0	0	0.9	0	0	0	0	0	0	0	0	0	0.1	0.1	0	0.3	0	0	0	0	0	0	0.4	0	0.6	1.1	0
46	0	0	3.3	0	2.3	0	0	0	0	0	0	0	0	1.2	0	0	0	0	0	0	0	0.5	0	0.1	0	0	0	0	0	0.5	0	0	0	0	0	0	0	0	0	0	0	0	0	0	0	0	0.9	0.6	0
47	0	0	0	0	1	0	0	0.5	0	0	0	0	0	0	0	0	0	0	0	0	0	0	0	0	0.5	0	0	0	0	0	0	0	0	0	0	0	0	0	0	0	0	0	0	0	0	0	0	0	0
48	0	0	2.5	0	1.8	0	0	0	0	0	0	0	0	1.8	0	0	0	0	0	0	0	0.7	0	0	0	0	0	0	0	0	0	0	0	0	0	0	0	0.2	0	0	0	0	0	0	0.2	0	0	0	0
49	0	0	0	0	1.6	0	0	0	0	0	0	0	0	0.4	0.1	0	0	0	0	0	0	0	0	0	0	0	0	0	0	0	0	0	0	0	0	0	0	0	0	0	0	0	0	0	0	0	0	0	0
50	0	0	3.4	0	1.9	0	0	0.4	0	0	0	1.5	0	2.7	0	0	0	0	0	0	0	1	0	0	1.4	0.1	0	0	0	0.1	0	0	0	0	0.1	0	0	0.2	0	0	0	0.2	0	1	0	0	0.2	0	0
51	0	0	0	0	0.7	0	0	1.2	0	0	0	0	0	5.3	0	0	0	1	0	0	0	0	1.5	0	2.2	0	0	0	0	0.1	0	0	0.1	0	0	0	0	0	0	0	0	0	0	0	0	0	0	0	0
52	0	0	1.6	0	3.1	0	0	0	0	0	3.2	0	0	2	0.1	0	0	0	0	0	0	0	4	0.1	0	0	0	0	0	0	0	0	0	0	0	0	0	1.1	0	0	0	0	0	0	1.6	0	0.4	0	0
53	0	0	1	0	1.5	0	0	0	0	0	0	0.5	0	6.2	0	0	0.5	0	0	0	0	0	0	0	0	0	0	0	0	0	0	0	1.9	0.1	0.1	0	0	0.2	0	0	0	0.2	0	1.5	8.5	0	1.4	0	0
54	0	0	2	0	2	0	0	0	0.1	0	0	0	0	3.2	0	0.2	0	0	0	0	0	1.4	0.2	0	1.2	0	0	0	0	0	0	0	0	0.3	0	0	1	0	0	0	0	0	0.6	0	0	0	0.7	0	0
55	0	0	3.3	0	3.5	0	0	0	0	0	0.3	0	0	6	0	0	0	0	0	0	0	0.1	0.5	0	2.5	0	0	0	0	0.3	0	0	0.6	0	0	0	0	0.6	0	0	1.5	0	0	0	3.3	0	2.4	0	0
56	0.3	0	7	0	2.5	0	0	0	0	0	0.5	0	0	7.5	0	0	1	1.5	0	0	0	0.6	0.8	0	2.3	0	0	0	0	0.3	0	0	0.3	0	0.1	0	0	0	0	0	12.1	0	0	0	0	0	3.3	0.3	0
57	0	0	2.2	0	3.3	0	0	0	0	0	3.5	0	0	3.9	0	0	0	0	0	0	0	1.4	13.4	0	15.2	0	0	0	0	0.5	0	0	0	0	0	0	0.2	0	0	0	5.1	0	3	0	3.8	0	1.3	0	0
58	0	0	3.4	0	6.4	0	0	0	0	0	0	0	0	0.7	0	0	0	0	0	0	0	6.9	1.7	0	20	0	0	0	0	0.2	0	0	0.3	0	0	0	0	0	0	0	1.4	0	0.5	0	2	0	0.6	0	0
59	0	0	1.5	0	2.8	0	0	0	0	0	0	0	0	1	0	0	0	0	0	0	0	1	0	0	0	0	0	0	0	0.5	0	0	0.2	0	0	0	0	1.5	0	0	0.3	0.3	0	9.5	5.2	0	3.9	0.3	0
60	0.1	0	0	0	4.5	0	0	0	0	0	0	0	0	0.5	0	0	0	0	0	0	0	0	0.2	0	0.3	0	0	0	0	1.1	0	0	0.3	0.2	0	0	0	2.9	0	0	0.5	0.5	0.5	4.8	9.5	0	3.2	1	0
61	0	0	6	0	3.5	0	0	0	0	0	0	0	0	45	0	0	0	0	0	0	0	0	0.3	0	2.8	0	0	0	0	0	0	0	0.3	0	0	0	0.5	0	0	0	2.5	0.2	0	2.2	1.9	0	1.5	0	0
62	0	0	0	0	3.8	0	0	0	0	0	0	0	0	7.2	0	0	0	0	0	0	0	0	0.6	0	20.2	0	0	0	0	0	0	0	4	0	0	0	0	0	0	0	0.2	0.2	0	4	5	0	1.5	0.5	0
63	1.1	0	4.5	0	0.7	0	0	0	0	0	0	0	0	10	0	0	0	0	0	0	0	5.1	3.1	0.2	14.6	0	0	0	0	0	0	0	1	0	0.5	0	0	0	0	0	12	0	0	0	1.2	0	1	0	0.3
64	0	0	0.8	0	0	0	0	0	0	0	0	0	0	0.2	0	0	0	0	0	0	0	2.5	0	0	0	0	0	0	0	0	0	0	0	0	0	0	0	0	0	0	0	0	0	0	1.5	0	0.3	0	0
65	0	0	7.4	0	0.5	0	0	0	0	0	0	0	0	2.4	0	0	0	0	0	0	0	0	0.1	0	6	0.2	0	0	0	0	0	0	0	0.3	0	0	0	0	0	0	0.1	0	0	0	10	0	2.6	0	0
66	0	0	1.1	0	0.2	0	0	0	0	0	0	0	0	5.8	0	0	1	0	0	0.1	0	0.5	0	0	0	0	0	0	0	0	0	0	0.3	0	0	0	0	0.1	0	0	0	0	0	0	1	0	1.8	4.2	0
67	0	0	2.2	0	2.5	0	0	0	0	0	0	0	0	2.8	0	0.2	0	0	0	0.6	0	0	0	0	0	0	0	0	0	0	0	0	0.5	0	0	0.3	0	0.8	0	0	0	0.1	0	0	3.1	0	0.1	2.5	0
68	0	0	1.2	0	0	0	0	0	0	0	0	0	0	0.6	0	0.2	1	0	0	0.5	0	0	0	0	0	0	0	0	0	0	0	0	0.4	0	0	0	0	0	1	0	0	0	0	0	0	0	0	6	0
69	0	0	2.9	0	1	0	0	0	0	0	0	0	0	1.1	0	0.1	0	0	0	0.2	0	0	0	0	0	0	0	0	0	0	0	0	0	0	0	0.1	0	0.7	0.2	0	0	0	0	0	0	0	0.8	2.5	0
70	0	0	2	0	0	0	0	0	0	0	0	0	0	0	0	0.1	0.3	0	0	0	0	0	0	0	0	0	0	0	0	0	0	0	0	0.1	0	1	0	0.2	0.1	0	0	0	0	0	0	0	0	1.2	0
71	0	0	0	0	3.4	0	0	0	0	0	0	0	0	2.3	0	0	0	0	0	0	0	0	0	0.1	0	0	0	0	0	0	0	0	0.1	0	0	0	0	0	0	0	0	0.3	0	0	0	0	0.6	0.2	0
72	0	0	2	0	4	0	0	0	0	0	0	0	0	1.5	0	0.1	0	0	0	0	0	0	1.6	0	0	0	0	0	0	0	0	0	0.4	0	0.1	0	0	0.2	0	0	0	0.3	0	0	5	0	4	2.8	0
73	0	0	2.6	0	2.3	0	0	0	0	0	0	0	0	0.1	0	0	0	0	0	0	0	0	0	0	0	0	0	0	0	0	0	0	0.9	0	0	0.3	0	0	0	0	0	0.1	0	0	7.8	0	0	0.1	0
74	0	0	2.3	0	1.9	0	0	0	0	0	0	0	0	2.6	0	0	1.5	0	0	0	0	0	0	0	0	0	0	0	0	0	0	0	0	0	0	0	0	0	0	0	0	0	0	0	6	0	1.2	0	0
75	0	0	0	0	0	0	0	0.9	0	0	0	0	0	0.4	0	0	0	0	0	0.3	0	0	0	0	0	0	0	0	0	0	0	0	0.7	0	0	0	0	0.4	0	0	0	0	0	0	1.7	0	0.4	0.7	0
76	0	0	6.5	0	5.5	0	0	0	0	0	0	0	0	4.5	0	0	0.1	0	0	0.1	0	0.1	0	0	0	0	0	0	0	0	0	0	0.5	0	0	0.2	0	0.1	0	0	0.4	0.3	0	1.9	3.1	0	2.5	0.4	0
77	0	0	9.5	0	5.3	0	0	0	0	0	0	0	0	4.2	0.2	0	6	0	0	0	0	0	0.3	0	0.1	0	0	0	0	0	0	0	1	0	0	0.3	2.4	0.7	0	0.3	0.4	0.3	0.3	0.4	0.2	0	7.6	0.4	0
78	0	0	5.4	0	7.5	0	0	0	0	0	0	0	0	4.5	0	0	3	0	0	0	0	0	0	0	0	0	0	0	0	0	0	0	0	0	0	0	1.6	0.3	0	0	0.1	0	0	3.5	0	0	3	0.2	0
79	0	0	7.5	0	7.5	0	0	0	0	0	0	0	0	3.9	0	0	0.8	0	0	0	0	0	0	0	0	0	0	0	0	0	0	0	1.8	0	0	0	0.1	0.2	0	0	0.4	0.8	0	0	3	0	1.7	0.1	0
80	0	0	6	0	2.7	0	0	0	0	0	0	0	0	3.5	0	0	1.5	0	0	0	0	0	0	0	0	0	0	0	0	0	0	0	0.5	0	0	0.8	0.1	0.2	0	0	0	0.3	0	0	0.6	0	2	0.2	0
81	0	0	7.7	0	4.5	0	0	0	0	0	0	0	0	5.5	0	0	2	0	0	0	0	0	0	0	0	0.3	0	0	0	0	0	0	0	0	0	0.1	6.9	0.6	0	0	0.2	1.3	0	0	4.7	0	1.4	0	0
82	0	0	5.3	0	1.4	0	0	0	0	0	0	0	0	0.6	0	0	1.2	0	0	0	0	0	0	0	0	0	0	0	0	0	0	0	0.4	0	0	0	0.6	0.4	0	0.6	0	1.2	0	0	8.5	0	1.9	0.4	0
83	0	0	3.3	0	3.2	0	0	0	0	0	0	0	0	0.8	0	0	4	0	0	0	0	0	0	0	0	0	0	0	0	0	0	0	0.4	0.1	0	0.5	6.4	0.6	0	0	0	0.3	0	0	6.8	0	1.5	0.6	0
84	0	0	3.2	0	5.1	0	0	0.1	0	0	0	0	0	5.9	0	0	0	0	0	0	0	0	0	0	0	0	0	0	0	0	0	0	0.1	0	0	0	0	1.4	0	0	0.1	0.4	0	0	0	0	0.5	1	0
85	0	0	4	0	5	0	0	0	0	0	0.2	0	0	1.2	0	0	0	0	0	0	0	0	0	0	0	0	0	0	0	0	0	0	0	0	0	0	1.9	1.3	0	0	0	0.1	0	0	0	0	1	0.5	0
86	0	0	0	0	2	0	0	0	0	0	0	0	0	1.2	0	0	1	0	0	0	0	0	0	0	0	0	0	0	0	0.7	0	0	0	0	0	0.2	13.5	0	0	0	0.2	0.4	0	0	1.4	0	0.8	0.2	0
87	0	0	7.2	0	5.3	0	0	0	0	0	0	0.2	0	0.3	0	0	0	0	0	0	0	0	0	0	0	0	0	0	0	0	0	0	0.3	0	0	0.3	3.2	0.2	0	0	0.2	0.5	0	0.5	0.4	0	0.5	0.5	0
88	0	0	4	0	4.5	0	0	0	0	0	0	0	0	1.7	0	0	0	0	0	0	0	0.2	0	0	0	0.3	0	0	0	2.7	0	0	0.1	0	0	0.5	0.1	0.1	0	0	0.2	0.5	0	0.4	7.6	0	1	0.2	0
89	0	0	1.7	0	2.2	0	0	0	0	0	0	0	0	1.9	0	0	0	0	0	0.1	0	0	0	0	0	0	0	0	0	0	0	0	0	0	0	0	0	0.3	0	0	0	0	0	0	0	0	0.3	2.1	0
90	0	0	4	0	1.1	0	0	0	0	0	0	0	0	2.8	0	0	1	0	0	0	0	0	0	0	0	2	0	0	0	0	0	0	0	0	0	0	1.9	0	0	0	0	0	0.1	0	0	0	0.6	0.4	0
91	0	0	4.5	0	4	0	0	0	0	0	0	0	0	2.6	0	0	3	0	0	0	0	0	0	0	0	0	0	0	0	0	0	0	0.7	0	0	0	0.7	1.2	0	0	1.6	0	0	0	26.5	0	1.6	0.7	0
92	0	0	5	0	5	0	0	0	0	0	0	0	0	1.2	0	0	0	2.5	0	0	0	0	4.7	0	3	0	0	0	0	0.3	0	0	0.2	0	1.1	0	0	0.2	0	0	0	0	3.2	0	15	0	0.7	0.8	0
93	0	0.2	1.2	0.3	6.5	0	0	0	0	0	0	1.3	0	2.8	0	0	0	8.9	0	0	0	2	2.5	0	16	0	0	0	0	0.3	0	0	0	0	0	0	0	0.6	0	0	0.5	0	1.2	0.5	5.9	0	1.8	0	0
94	0	0	15	0	3.5	0	0	0	0	0	0	0	0	1.3	0	0	1	0	0	0	0	0	0	0	0	0	0	0	0	1.5	0	0	0	0	0	1	3.5	1.6	0	0	1	0.5	0	0.3	3	0	1.1	0.4	0
95	0	0	12	0	9.9	0	0	0	0	0	2.4	0	0	3	0	0	2	0	0	0	0	0	0	0	0	0	0	0	0	5	0	0	0.6	0.1	0	0.2	1.6	0.5	0	0	4.9	0	0	2	7	0	0.8	0.1	0
96	0	0	4.7	0	7.2	0	0	0	0	0	0	0	0	1.2	0	0	2.9	0	0	0	0	0.4	0.1	0	0	0	0	0	0	1.5	0	0	1.3	0.1	0	0.5	1.7	0.8	0	0	0	0.2	1	0	29	0	3.5	0.3	0
97	0	0	8.5	0	3.6	0	0	0	0	0	0.2	0	0	0.7	0	0	0.5	0	0	0	0	0	0	0	2	0	0	0	0	0.7	0	0	0	0	0	0.2	2.9	0.5	0	0	0	0.5	0	0	1.2	0	3.7	0.2	0
98	0	0	13	0	2.2	0	0	0	0	0	0	0	0	1	0	0	0.5	0	0	0	0	0	0	0	0	0	0	0	0	0.2	0	0	0	0	0	0.9	1.1	0.6	0	0	0	0.4	0	0.3	0	0	1.6	0.8	0
99	0	0	9.5	0	3.2	0	0	0	0	0	0	0	0	1.8	0	0	0	0	0	0	0	0	1.7	0	3.5	0	0	0	0	0.7	0	0	0.1	0	0	0	2	0.2	0	0	1.4	0	0.2	0	1.2	0	4.9	0	0
100	0	0	12	0	3.7	0	0	0	0	0	0.7	1	0	1.6	0	0	1.8	0	0	0	0	0	2.4	0.1	2	0	0	0	0	1.3	0	0	0	0	0	0.1	5	1	0	0	0.3	0	0.1	0	4.9	0	5.8	0	0
101	0	0	1	0	2.5	0	0	0	0	0	0	0	0	2.4	0	0.1	1.5	0	0	0	0	0	0	0	0	0	0	0	0	0.3	0	0	0	0	0	0	8.7	0	0	0	0	2.6	0	0	2	0	1.5	0.1	0
102	0	0	5.5	0	4.5	0	0	0	0	0	1	0.2	0	2.5	0	0	1	0	0	0	0	0	0	0	0	0	0	0	0	0.5	0	0	0	0.5	0	0	10.5	0.7	0	0	0	0	0	0	0.5	0	3	0	0
103	0	0	9.8	0	6.5	0	0	0	0	0	2.5	0.3	0	1.9	0	0	3	0	0	0	0	0	0	0	0	0	0	0	0	0.4	0	0	0	0	0	0	4	0.5	0	0.4	2.2	0	0	0	1.6	0.5	5.1	0	0
104	0	0	2.8	0	1.6	0	0	0	0	0	0	0	0	1.1	0	0	3.8	0	0	0	0	0	0	0	0	0	0	0	0	0.9	0	0	0	0	0	0	6.2	0	0	5	0	0	0	0	2.1	0	0.1	0.2	0
105	0	0	2.3	0	3.4	0	0	0	0	0	0	0	0	0.7	0	0	1	0	0	0	0	0	0	0	0	0	0	0	0	1.8	0	0	0	0	0	0	1.7	0.8	0	1.6	0	0.2	0	0	0.5	0	0.2	1.2	0
106	0	0	2.9	0	2.6	0	0	0	0	0	0	0	0	1.7	0	0	0.1	0	0	0	0	0.1	0	0	0	0	0	0	0	0.3	0	0	0	0	0.4	0	1.3	0.7	0	1.1	0	0.2	0	0	5.8	0	0.3	0	0
107	0	0	7.2	0	9.2	0	0	0	0	0	0	0	0	3.4	0	0	3	0	0	0	0	0	0	0	0	0	0	0	0	0.5	0	0	0	0	0	0	4.5	0.6	0	1.2	0.3	0	0	0	2.9	0	2.1	0.3	0
108	0	0	3.7	0	7.1	0	0	0	0	0	0	0	0	2	0.2	0	0.3	0	0	0	0	0	0	0	0	0	0	0	0	0.8	0	0	0	0	0	0	2	0.1	0	0.4	0.2	0	0	0	7.6	0	0.8	0.1	0
109	0	0	9.4	0	6	0	0	0	0	0	2	0	0	8.3	0	0	0	0	0	0	0	0	0	0	0	0	0	0	0	1	0	0	0	0	0	0	0.9	0.5	0	6.3	0.6	0.3	0	0	5.3	0	0	1	0
110	0	0	0	0	12.1	0	0	0	0	0	0.2	0	0	3.3	0	0	0	0	0	0	0	0	0.2	0	1	0	0	0	0	0.5	0	0	0	0	0	0	0	0.3	0	0	0.4	0	0	0	2.2	0	0.1	0	0
111	0	0	1.2	0	1.4	0	0	0	0	0	0	0	0	0.2	0	0	2.6	0	0	0	0	0	0	0	0	0	0	0	0	0.2	0	0	0	0	0	0	0.5	0.7	0	0	0	0.1	0	0	2.5	0	0	0.9	0
112	0	0	0.2	0	1.9	0	0	0	0	0	1.1	0	0	0.7	0	0	0	0	0	0	0	0	0	0	0	4.5	0	0	0	0	0	0	0	0	0	0	1.2	0.6	0	0	0	0	0	1	0	0	0.3	0.2	0
113	0	0	0	0	6.5	0	0	0	0	0	0	0	0	1.2	0	0	1	0	0	0	0	0	0	0	0	0.1	0	0	0	0.6	0.2	0	0	0	0	0	0	1.2	0	0	0.2	0	0	0	15	0	0	0.3	0
114	0	0	0	0	5	0	0	0	0	0	0	0	0	0.7	0	0	0	0	0	0	0	0	0	0	0	0	0	0	0	0	0	0	0	0	0	0	0	1.2	0	0	0	0.2	0.1	0	20.3	0	0.9	0.1	0
115	0	0	3.8	0	5.8	0	0	0	0	0	0	0	0	1.8	0	0	1	0	0	0	0	0	0	0.2	0	0	0	0	0	0.4	0	0	0	0	0	0.1	2.2	0.7	0	0.1	0.5	0.2	0	0	7.5	0	2.2	0.6	0
116	0	0	4	0	0.2	0	0	0	0	0	0	0	0	1.1	0	0	0	0	0	0	0	0.1	0	0	0	0	0	0	0	0.1	0	0	0	0	0	0	0.8	0.8	0	0.3	0	0.2	0	0	5.9	0	0.5	0.7	0
117	0	0	0	0	0	0	0	0	0	0	0	0	0	0	0	0	0	0	0	0	0	2.9	0	0	0	0	0	0	0	0	0.2	0	0	0	0	0	0	0.5	0	0	0	0	0	0	4	0	0	0	0
118	0	0	2.8	0	3.7	0	0	0	0	0	0	0	0	3.7	0	0	0.4	0	0	0	0	0	0	0	0	0	0	0	0	0.3	0	0	0	0	0.2	0.2	0.5	0	0	0	0.4	0.2	0	0	4	0	0	0.3	0
119	0	0	3.3	0	3.6	0	0	0	0	0	0	0.1	0	2.6	0	0	3	0	0	0	0	0	0	0	0	0	0	0	0	0.2	0	0	0	0	0	0.4	0.8	0	0	0	0	0	0	0	2	0	0.8	0.6	0
120	0	0	4.7	0	7.2	0	0	0	0	0	0.1	0.6	0	1	0	0	6.3	0	0	0	0	0	0	0.1	2.5	0	0	0	0	0	0	0	0	0	0	0	1	0.3	0	0	1.6	0.3	0	0	6.1	0	0.6	1.2	0
121	0	0	1.2	0	2	0	0	0	0	0	0.1	2.8	0	0.8	0	0	4.7	0	0	1	0	0	0	0	0	0	0	0	0	0	0	0	0	0	0	0	0.4	1.2	0	0	0.2	0.2	0	0	2.5	0	0.8	0.1	0
122	0	0	25	0	6	0	0	0	0	10.2	0	2	0	0	0	0	0	0	0	0	0	0	0	0	0	0	0	0	0	0	0	0	0	0	0	0	0	0.3	0	0	6.5	0	26.3	0	0	0	0	0	0
123	0	0	0	0	0.6	0	0	0	0	0	13	18	0	1.7	0	0	0	0	0	0	0	0	1.4	0	0	0	3.9	0	0	0.1	0	0	0	0	0	0	0.3	0	0	0	0.3	0	0.6	15.2	0	0	0	0	0
124	0	0	0	0	5.8	0	0	0	0	0	3.8	1.2	0	0.4	0	0	4.2	0	0	0	0	0	0	0	0	0	1.2	0	0	0	0	0	0	0	0	0	2.2	0.1	2.4	0	3.2	0	6	0	5.5	0	0	0	0
125	0	0	1	0	1.9	0	0	0	0	0	0	2	0	0	0	0	1	0	0	0	0	0	0.1	0	0	0	0	0	0	0.1	0	0	0.1	0	0	0	0	0.2	0	0	0	0.1	0	0	0.9	0	11	0.4	0
126	0	0	1.9	0	3.2	0	0	0	0	0	0	0.1	0.1	1.8	0	0	1.3	4	0	0.7	0	0	0.1	0	0	0	0	0	0	0.3	0	0	0.1	0	0	0	0	0	0	0	0.1	0	1	0	9.5	0	16.2	0	0
127	0	0	3.5	0	4.2	0	0	0	0	0	0.1	3.3	0	2.4	0	0	0.5	1	0	0	0	0	4.4	0	0.2	0	0	0	0	0.1	0	0	0	0.2	0	0	0.3	0	0	0	1.1	0	0.3	0	3	0	12.5	0	0
128	0	0	1.8	0	2	0	0	0	0	0	0	0	0	4.3	0	0	4.3	0	0.2	0	0	0	0	0	0	0	0	0	0	0	0	2	0.8	0.2	0	0	0	0.8	0	0	0	0.4	0	0	4.8	0	1.1	0.1	0
129	0	0	10.9	0	0	0	0	0	0	0	0	0	0.1	0.7	0	0	0	0	0	0	0	0.7	0	0	0	0	0	0	0	0.1	0	0	0	0	0	0	0.7	0.4	0	0	0	0.2	0	0	0.9	0	0.5	0.6	0
130	0	0	2.7	0	0.2	0	0	0	0	0	0	0	0	1.1	0	0	0	0	0	0	0	1.2	0	0	0	0	0	0	0	0	0	0	0	0	0.3	0	1.2	0.3	0	0	0	0.3	0	0	0	0	0.1	0	0
131	0	0	5.7	0	0.2	0	0	0	0	0	0	0	0	0.2	0	0	0.4	0	0	0	0	0	0	0.1	0	0	0	0	0	0.7	0	0	0	0	0.3	0	1	0.2	0	0	0	0.2	0	0	0	0	0	0.2	0
132	0	0	0	0	0	0	0	0	0	0	0	5	0	2	0	0	0	0	0	0	0	0	0.4	0.2	0.2	0	0	0	0	0	0	0	0	0	0	0	0.2	0	0	0	0.7	0	2.9	3	1.1	0	0	0	0
133	0	0	0	0	0	0	0	0	0	0	0	0	0	0	0	0	0	0	0	0	0	0	0	0	0.2	0	0	0	0	0	0	0	0	0	0	0	0	0	0	0	2	0	0.5	0	4.7	0	0	0	0
134	0	0	0	0	0.5	0	0	0	0	0	0	0.5	0	0.2	0	0	0	0	0	0	0	0	0	0	3	0	0	0	0	0	0	0	0	0	1	0	0	0	0	0	0	0	0	0	0	0	0.4	0	0
135	0	0	0	0	0	0	0	0	0	0	0	3.5	0	0	0	0	0	0	0	0	0	0	2.2	0	13	0	0	0	0.2	0	0	0	0	0	0	0	0.1	0	0	0	0.2	0	5.2	0	0	0	0	0	0
[truncated: 50 more columns]
