# Supplementary material for: Accuracy of mutual predictions of plant and microbial communities vary along a successional gradient in an alpine glacier forefield
Source: Front Plant Sci. 2023 Jan 13;13:1017847. doi: 10.3389/fpls.2022.1017847 (PMC9880484; doi:10.3389/fpls.2022.1017847)
Supplement: Supplementary file 1 [file DataSheet_1.zip › Table S2.xlsx]

## Sheet: TableS2
Community table of soil bacterial communities (OTU table) used as explanatory variables in predictive models.
Plot number	OTU_1718	OTU_525	OTU_819	OTU_1092	OTU_5336	OTU_615	OTU_3	OTU_630	OTU_375	OTU_975	OTU_41	OTU_974	OTU_27	OTU_1870	OTU_3693	OTU_606	OTU_12775	OTU_42	OTU_63	OTU_22	OTU_17	OTU_115	OTU_800	OTU_48	OTU_2538	OTU_1065	OTU_147	OTU_738	OTU_2628	OTU_1838	OTU_516	OTU_7695	OTU_2701	OTU_1206	OTU_510	OTU_1710	OTU_1721	OTU_2641	OTU_173	OTU_2977	OTU_1418	OTU_243	OTU_3499	OTU_433	OTU_271	OTU_261	OTU_6908	OTU_2953	OTU_2435
1	0	0	0	0	0	0	0	0	0	0	2.55595	0	2.90831	0	0	0	0	0	0	2.39793	1.60101	0	0	0	0	0	0	0	0	0	0	0	0	0	0	0	0	0	0	0	0	0	0	0	0	0	0	0	0
2	0	0	0	3.4867	0	0	0	0	0	0	0	0	0	0	0	0	0	0	0	0	0	0	0	0	0	0	0	0	0	0	0	0	0	0	0	0	4.53116	0	0	0	0	0	0	0	0	2.39345	0	0	0
3	0	0	0	0	0	0	0	0	0	0	0	0	0	0	0	0	0	0	0	0	0	0	0	0	0	0	0	0	0	0	0	0	0	0	0	0	0	0	0	0	0	0	0	0	0	0	0	0	0
4	0	0	0	0	0	2.40423	0	0	0	0	0	0	0	0	0	0	0	0	0	0	0	0	0	0	0	0	0	0	0	0	3.94877	0	0	0	0	0	0	0	0	0	0	0	0	0	0	3.31866	0	0	0
5	0	0	0	0	0	0	0	0	0	3.19173	0	0	0	0	0	0	0	0	0	0	4.11054	0	0	0	0	0	0	0	0	0	0	0	0	0	0	0	0	0	0	0	0	0	0	0	2.71533	0	0	0	0
6	0	0	0	0	0	0	0	0	0	1.87615	0	0	0	1.45213	0	0	0	0	0	0	0	0	0	0	0	0	0	0	0	0	0	0	0	0	0	0	0	0	0	0	0	0	0	0	0	1.9277	0	0	0
7	0	0	0	0	0	0	0	0	0	0	0	0	0	0	0	0	0	0	0	0	0	0	0	0	0	0	0	0	0	0	4.09203	0	0	0	0	0	0	0	0	0	0	0	0	0	0	0	0	0	0
8	0	4.11249	0	0	0	0	0	0	0	0	0	0	0	0	0	0	0	0	0	0	4.89889	0	0	0	0	0	0	3.56864	0	0	4.21344	0	0	0	0	0	0	0	0	0	0	0	0	0	0	0	0	0	0
9	0	0	0	0	0	0	2.61153	0	0	0	0	0	0	0	0	0	0	0	0	0	0	0	0	0	0	0	0	2.81576	0	0	4.37497	0	0	0	0	0	0	0	0	0	0	0	0	0	0	0	0	0	0
10	0	0	0	0	0	0	0	0	0	0	0	0	0	0	0	0	0	0	0	0	4.58982	0	0	0	0	0	0	2.3644	0	0	4.02687	0	0	0	0	0	0	0	1.62044	0	0	0	0	0	0	0	0	0	0
11	0	0	0	0	0	0	0	0	0	0	0	0	0	0	0	0	0	0	0	0	0	0	0	0	0	0	0	0	0	0	4.17511	0	0	0	0	0	0	0	1.43642	0	0	0	0	0	0	0	0	0	0
12	0	0	0	0	0	0	0	0	0	0	0	0	0	0	0	0	0	0	0	0	2.4903	0	0	0	0	0	0	0	0	0	0	0	0	0	0	0	0	0	0	0	0	0	0	1.4835	0	0	0	0	0
13	0	3.81669	0	0	0	2.69032	0	0	0	2.69032	0	0	0	0	0	0	0	0	0	0	3.33498	0	0	0	0	0	0	0	0	0	0	0	0	0	0	0	0	0	1.96683	0	0	0	0	0	0	0	0	0	0
14	0	0	0	0	0	0	0	0	0	0	0	0	0	0	0	0	0	0	0	0	3.0049	0	0	0	0	0	0	0	0	0	3.05879	0	0	0	0	0	0	0	0	0	0	0	0	2.94891	0	0	0	0	0
15	0	0	0	0	0	0	0	0	0	0	0	0	0	0	0	0	0	0	0	0	0	0	0	0	0	0	0	0	0	0	0	0	0	0	0	0	0	0	1.64881	0	0	0	0	0	0	0	0	0	0
16	0	0	0	0	0	0	0	0	0	0	0	0	0	0	0	0	0	0	0	0	0	0	0	0	0	0	0	0	0	0	0	0	0	0	0	0	0	0	2.61176	0	0	0	0	2.90223	0	0	0	0	2.61176
17	0	0	0	0	0	0	0	0	0	0	0	0	0	0	0	0	0	0	0	0	3.68244	0	0	0	0	0	0	0	0	0	0	0	0	0	0	0	0	0	2.17838	0	0	0	0	2.96366	0	0	0	0	0
19	0	0	0	0	0	0	0	0	0	0	0	0	0	0	0	0	0	0	0	0	0	0	0	0	0	0	0	0	0	0	0	0	0	0	0	0	0	0	2.21873	0	0	0	0	0	0	0	0	0	0
20	0	0	0	0	0	0	0	0	0	3.43135	0	0	0	0	0	0	0	0	0	0	0	0	0	0	0	0	0	0	0	0	0	0	0	0	0	0	0	0	1.39579	0	0	0	0	0	0	0	0	0	0
21	0	0	0	0	0	2.20763	0	0	0	0	0	0	0	0	0	0	0	0	0	0	0	0	0	0	0	0	0	0	0	0	0	0	0	0	0	0	0	0	1.25821	0	0	0	0	0	0	0	0	0	0
22	0	0	0	0	0	0	0	0	0	0	0	0	0	0	0	0	0	0	0	0	0	0	0	0	0	0	0	0	0	0	2.9235	0	0	0	0	0	0	0	2.53367	0	0	0	0	0	0	0	0	0	0
23	0	0	0	0	0	0	0	0	0	0	0	0	0	0	0	0	0	0	0	0	0	0	0	0	0	0	0	0	0	0	0	0	0	0	0	0	0	0	0.696646	0	0	0	0	0	0	0	0	1.8003	0
24	0	0	0	0	0	0	0	0	0	0	0	0	0	0	0	0	0	0	0	0	0	0	0	0	0	0	0	0	0	0	0	0	0	0	0	0	0	0	0.943118	0	0	0	0	0	0	0	0	0	0
25	0	0	0	0	0	0	0	0	0	0	0	0	0	0	0	0	0	0	0	0	3.51457	0	0	0	2.55787	0	0	0	0	0	0	0	0	0	6.65891	0	0	0	0	0	0	0	0	0	0	0	0	0	0
26	0	0	0	0	0	0	0	0	0	0	0	0	0	0	0	0	0	0	0	0	0	0	0	0	0	0	0	0	0	0	2.02537	0	0	0	0	0	0	0	0	0	0	0	0	1.63282	0	0	0	0	0
27	0	0	0	0	0	0	0	0	0	0	0	0	0	0	0	0	0	0	0	0	0	0	0	0	0	0	0	0	0	0	0	0	0	1.52592	0	0	0	0	0	0	0	2.69922	0	2.37662	0	0	0	0	0
28	0	0	0	0	0	2.94411	0	0	0	1.63434	0	0	0	0	0	0	0	0	0	0	0	0	0	0	0	0	0	3.23539	0	0	2.48325	0	0	0	0	0	0	0	0	0	0	0	0	0	0	0	0	0	0
29	0	0	0	0	0	0	0	0	0	0	0	0	0	0	0	0	0	0	0	0	2.99203	0	0	0	0	0	0	2.05198	0	0	0	0	3.65458	0	0	0	0	3.69203	0	0	0	3.7104	0	0	2.36189	0	0	0	0
30	0	0	0	0	0	0	0	0	0	0	0	0	0	0	0	0	0	0	0	0	0	0	0	0	0	0	0	0	0	0	0	0	0	0	0	0	0	0	0	0	0	3.96189	0	0	3.52591	0	0	0	0
31	0	0	0	0	0	0	0	0	0	0	0	0	0	0	0	0	0	0	0	0	2.62421	0	0	0	0	0	0	0	1.63155	0	0	0	0	0	0	0	0	0	0	0	0	0	0	0	0	0	0	0	0
32	0	0	0	0	0	0	0	0	0	0	0	0	0	0	0	0	0	0	0	0	4.03839	0	0	0	0	0	2.9519	0	0	0	3.59509	0	0	0	0	0	0	0	0	0	0	4.39202	0	0	4.40688	0	0	0	0
33	0	0	0	0	0	0	0	0	0	0	0	0	0	0	0	0	0	0	0	0	0	0	0	0	0	0	2.22653	0	0	0	0	0	0	0	0	0	3.46713	5.37437	0	0	0	4.57389	2.88339	0	4.8067	0	0	0	0
34	0	0	0	0	0	0	0	0	0	0	0	0	0	0	0	0	0	0	0	0	0	0	0	0	0	0	0	0	0	0	0	0	0	0	0	0	0	0	0	0	0	0	0	1.68392	0	0	0	0	0
35	0	0	0	0	0	0	0	0	0	0	0	0	0	0	0	0	0	0	0	0	0	0	0	0	0	0	0	2.81749	0	0	2.66706	0	0	0	0	0	0	0	0	0	0	0	0	1.62947	3.90304	0	0	0	0
36	0	0	0	0	0	0	0	0	0	0	0	0	0	0	0	0	0	0	0	0	0	0	0	0	0	0	0	0	0	0	0	0	0	0	0	0	0	0	0	0	0	0	0	0	0	0	0	0	0
37	0	1.35853	0	0	0	0	0	0	0	0	0	0	0	0	0	0	0	0	0	0	1.22699	0	0	0	0	0	0	0	0	0	1.35853	0	0	0	0	0	0	0	0	0	0	0	0	0	0	0	0	1.6936	0
39	3.46931	1.95559	0	3.06639	0	0	0	0	0	0	0	0	0	0	0	0	0	0	0	0	3.87519	0	0	0	0	0	0	0	0	0	2.59402	0	0	0	0	0	0	0	0	0	0	0	0	0	2.71755	0	0	0	0
40	0	0	0	0	0	2.04659	0	0	0	3.49679	0	0	0	0	0	0	0	0	0	0	0	0	0	0	0	0	0	0	0	0	0	0	0	0	0	0	0	0	0	0	0	2.56574	0	0	3.73352	0	0	0	0
41	0	3.18023	2.47953	0	0	2.63947	0	0	0	0	0	0	0	0	0	0	0	0	0	0	2.42202	0	0	0	2.68907	0	0	0	0	0	3.4911	0	2.8284	0	0	0	0	0	1.5664	0	0	3.18023	0	0	3.24799	0	0	0	0
42	0	0	0	0	0	0	0	0	0	0	0	0	0	0	0	0	0	0	0	0	1.76295	0	0	0	0	0	0	0	0	0	0	0	0	0	0	0	0	0	0	0	0	0	0	1.76295	0	0	0	0	0
43	0	0	0	0	0	0	0	0	0	0	0	0	0	0	0	0	0	0	0	0	0	0	0	0	0	0	0	0	1.643	0	3.11703	0	0	0	0	1.85324	0	0	0	0	0	3.36586	0	1.71653	0	0	0	0	0
44	0	0	0	0	0	0	0	0	0	0	0	0	0	0	0	0	0	0	0	0	2.23189	0	0	0	0	0	0	2.2826	0	0	3.25873	0	0	0	0	0	0	2.46932	0	0	0	0	0	1.74543	2.06808	0	0	0	0
45	0	1.61224	0	0	0	0	0	0	0	0	0	0	0	0	0	0	0	0	0	0	3.60211	0	0	0	0	0	0	3.15156	0	0	0	0	0	0	0	0	0	0	0	0	0	0	0	1.13755	0	0	0	0	0
46	0	0	0	0	0	0	0	0	0	0	0	0	0	0	0	0	0	0	0	0	2.64924	0	0	0	0	0	0	1.62368	0	0	2.48014	0	0	0	0	0	0	0	0	0	0	0	0	2.32896	0	0	0	0	0
47	0	1.50014	0	0	0	0	0	0	0	0	0	0	0	0	0	0	0	0	0	0	2.79562	0	0	0	0	0	0	0	0	3.72153	3.52545	0	0	0	0	0	0	0	0	0	0	0	0	0	0	0	0	0	0
48	0	2.67055	0	0	0	0	0	0	0	0	0	0	0	0	0	0	1.72248	0	0	0	0	0	0	0	0	0	2.54982	0	0	0	4.13843	0	0	0	0	0	0	3.72975	0	0	0	0	0	0	4.43964	0	0	0	0
49	0	0	0	0	0	0	0	0	0	0	0	0	0	0	0	0	0	0	0	0	3.53663	0	0	0	0	0	0	4.37302	0	0	0	0	0	0	0	0	0	0	0	0	0	0	0	0	0	0	0	0	0
50	0	0	0	0	0	0	0	0	0	0	0	0	0	0	0	0	0	0	0	0	0	0	0	0	0	0	0	0	0	0	0	0	0	0	0	0	0	0	0	0	0	0	0	1.55383	0	0	0	0	0
51	0	0	0	0	0	0	0	0	0	0	0	0	0	0	0	0	0	0	0	0	2.49044	0	0	0	0	0	0	0	0	0	2.96489	0	0	0	0	0	0	0	0	0	0	0	0	0	0	0	0	0	0
52	0	2.16508	0	0	0	0	0	0	0	0	0	0	0	0	0	0	0	0	0	0	2.55555	0	0	0	0	0	0	1.78218	0	3.53966	2.37348	0	0	0	0	0	0	0	0	0	0	0	0	1.78218	0	0	0	0	0
53	0	3.18175	0	0	0	0	0	0	0	0	0	0	0	0	0	0	0	0	0	0	2.39904	0	0	0	0	0	0	0	0	3.39217	3.57577	0	0	0	0	0	0	0	0	0	0	2.93532	0	2.26291	0	0	0	0	0
54	0	3.02939	0	0	0	0	1.1966	0	0	0	0	0	0	0	0	0	0	0	0	0	2.78087	0	0	0	0	0	0	0	0	2.01927	3.20504	0	0	0	0	0	0	1.69226	0	0	0	0	0	1.33737	4.11487	0	0	0	0
55	0	2.71472	0	0	0	0	0	0	0	0	0	0	0	0	0	0	0	0	0	0	1.91927	0	0	0	0	0	0	0	0	0	3.03585	0	0	0	0	0	0	0	0	0	0	4.10458	0	2.43802	0	0	0	0	0
56	0	0	0	0	0	0	0	0	0	0	0	0	0	0	0	0	0	0	0	0	0	0	0	0	0	0	0	0	0	0	0	0	0	0	0	0	0	0	0	0	0	0	0	0	0	0	0	0	0
57	0	0	0	0	0	0	0	0	0	0	0	0	0	0	0	0	0	0	0	0	0	0	0	0	0	0	0	0	0	0	2.69883	0	0	0	0	0	0	0	0	0	0	0	0	0	0	0	0	0	0
58	0	0	0	0	0	0	0	0	0	0	0	0	0	0	0	0	0	0	0	0	0	0	0	0	0	0	0	0	0	0	2.29987	0	0	0	0	0	0	0	0	0	0	0	0	2.09427	0	0	0	0	0
59	0	4.33773	0	0	0	0	0	0	0	0	0	0	0	0	0	0	0	0	0	0	3.44423	0	0	0	0	0	0	3.6156	0	0	3.48017	0	0	0	0	0	0	0	0	0	0	0	0	0	0	0	0	0	0
60	0	0	0	0	0	0	0	1.2977	0	0	0	0	0	0	0	0	0	0	0	0	0	0	0	0	0	0	0	0	0	0	0	0	0	0	0	0	0	0	0	0	0	0	0	0	0	0	0	0	0
62	0	0	0	0	0	0	0	0	0	0	0	0	0	0	0	0	0	0	0	0	0	0	0	0	0	0	0	0	0	0	0	0	0	0	0	0	0	0	0	0	0	0	0	0	0	0	0	0	0
63	0	2.64129	0	0	0	0	0	0	0	0	0	0	0	0	0	0	0	0	0	0	0	0	0	0	0	0	0	0	0	0	0	0	0	0	0	0	0	0	0	0	0	0	0	0	0	0	0	0	0
64	0	0	0	0	0	0	2.05855	0	0	0	0	0	0	0	0	0	0	0	0	0	2.72854	0	2.68974	0	0	2.1755	0	3.31751	0	0	2.3843	0	0	0	0	2.43209	0	0	0	0	0	0	0	2.1755	3.09802	0	0	0	0
65	0	0	0	0	0	0	0	0	0	0	0	0	0	0	0	0	0	0	0	0	0	0	0	0	0	0	0	0	0	0	0	0	0	0	0	0	0	0	0	0	0	0	0	1.59345	0	0	0	0	0
66	0	3.39157	0	0	0	2.99662	0	0	0	2.29558	0	0	0	0	0	0	0	4.81185	3.73195	0	4.23818	3.39157	0	3.04624	0	0	0	3.73195	0	0	3.35266	0	0	0	0	0	0	0	0	0	0	0	0	0	0	0	0	0	0
67	0	0	0	0	0	0	0	4.15772	0	0	0	0	0	0	0	0	0	0	0	0	3.92652	0	0	0	0	0	0	3.10405	0	0	0	0	0	0	0	0	0	0	2.3116	0	0	0	0	0	2.79628	0	0	3.15844	0
68	0	0	0	0	0	4.00034	0	0	1.90716	2.45973	0	0	0	0	0	0	0	0	0	0	2.95451	0	0	0	0	0	0	0	0	0	0	0	0	0	0	0	0	0	0	0	0	0	0	0	0	0	0	0	0
69	0	0	0	0	2.83145	0	0	0	0	0	0	0	0	0	1.84618	0	0	0	0	0	2.54106	0	0	2.44609	0	0	0	0	0	0	3.80502	0	0	0	0	2.67273	0	0	0	0	4.12927	4.03452	0	0	3.62163	0	2.49436	0	0
70	0	3.61963	0	0	0	0	0	0	0	1.95264	0	0	0	0	0	2.7531	0	0	0	0	3.14517	0	0	0	0	0	0	2.98002	0	0	3.59699	1.33976	0	0	2.66877	3.47814	0	0	0	0	0	3.68549	0	2.21299	2.90827	0	0	0	0
71	0	0	0	0	0	0	0	0	0	0	0	0	0	0	0	0	0	0	0	0	0	0	0	0	0	0	0	0	0	0	0	0	0	0	0	0	0	0	0	0	0	0	0	1.76989	0	0	0	0	0
72	0	0	0	0	0	0	0	0	0	0	0	0	0	0	0	0	0	0	0	0	0	0	0	0	0	0	0	0	0	0	0	0	0	0	0	0	0	0	0	0	0	0	0	0	0	0	0	0	0
73	0	0	0	0	0	2.49712	0	0	0	0	0	0	0	0	0	0	0	0	0	0	0	0	0	0	0	0	0	2.62334	0	0	0	0	0	0	0	2.30956	0	0	0	0	0	0	0	1.69455	0	0	0	0	0
74	0	0	0	0	0	1.50691	0	0	0	0	0	0	0	0	0	0	0	0	0	0	0	0	0	0	0	0	0	0	0	0	0	0	0	0	0	0	0	0	0	0	0	0	0	1.28254	0	0	0	0	0
75	0	3.61452	0	0	0	2.79805	0	0	0	0	0	0	0	0	0	0	0	0	0	0	0	0	0	0	0	0	0	3.29605	0	0	0	0	0	0	6.44687	0	0	0	0	0	0	0	0	1.68058	0	0	0	0	0
76	0	0	0	0	0	0	0	0	0	0	0	0	0	0	0	0	0	0	0	0	0	0	0	0	0	0	0	0	0	0	0	0	0	0	0	0	0	0	1.9321	0	0	0	0	0	0	0	0	0	0
77	0	0	0	0	0	0	0	0	0	0	0	0	0	0	0	0	0	0	0	0	2.68354	0	0	0	0	0	0	0	0	0	0	0	0	0	0	0	0	0	0	0	0	2.6437	0	0	0	0	0	0	0
78	0	0	0	0	0	0	0	0	0	0	0	0	0	0	0	0	0	0	0	0	0	0	0	0	0	0	0	0	0	0	0	0	0	0	0	0	0	0	1.89057	0	0	0	0	0	0	0	0	0	0
79	0	0	0	0	0	0	0	0	0	0	0	0	0	0	0	0	0	0	0	0	3.06462	0	0	0	0	0	0	0	0	0	0	0	0	0	0	0	0	0	0	0	0	3.97572	0	1.36655	0	0	0	0	0
80	0	0	0	0	0	0	0	0	0	0	0	0	0	0	0	0	0	0	0	0	2.35075	0	0	0	0	0	0	0	0	0	3.26481	0	0	0	0	0	0	0	1.50863	0	0	2.99485	0	1.87404	0	0	0	0	0
81	0	0	0	0	0	0	0	0	0	0	0	0	0	0	0	0	0	0	0	0	0	0	0	0	0	0	0	0	0	0	0	0	0	0	0	0	0	0	2.29359	0	0	0	0	0	0	0	0	0	0
82	0	1.33167	0	0	0	0	0	0	0	0	0	0	0	0	0	0	0	0	0	0	3.40698	0	0	0	0	0	0	0	0	0	2.12796	0	0	0	0	0	0	0	1.42518	0	0	3.01419	0	0	0	0	0	0	0
83	0	3.15287	0	0	0	0	0	0.99043	0	0	0	0	0	0	0	0	0	0	0	0	2.70619	0	0	0	0	0	0	0	0	0	2.70619	0	0	0	0	2.74917	0	0	1.12706	0	2.87093	0	0	0	0	0	0	1.83415	0
84	0	0	0	0	0	0	0	0	0	0	0	0	0	0	0	0	0	0	0	0	3.34808	0	0	0	0	0	0	0	0	0	3.29397	0	3.17927	0	0	0	0	0	0	0	3.20881	2.40881	0	1.61422	2.45884	0	0	1.20904	0
85	0	3.17404	0	0	0	0	0	0	0	0	0	2.38225	0	0	0	0	0	0	0	0	2.72639	0	0	0	0	0	0	0	0	3.03968	2.85198	0	0	0	0	0	0	0	0	0	0	0	0	1.4884	2.00347	0	0	0	0
86	0	0	0	0	0	0	0	0	0	0	0	0	0	0	0	0	0	0	0	0	0	0	0	0	0	0	0	0	0	0	0	0	0	0	0	0	0	0	1.57162	0	0	0	0	0	0	0	0	0	0
87	0	0	0	0	0	0	0	0	0	0	0	0	0	0	0	0	0	0	0	0	0	0	0	0	0	0	0	0	0	0	0	0	0	0	0	0	0	0	0.929774	2.59503	0	0	0	1.42259	0	0	0	0	0
88	0	0	0	0	0	0	0	0	0	0	0	0	0	0	0	0	0	0	0	0	0	0	0	0	0	0	0	0	0	0	0	0	0	0	0	0	0	0	2.22602	0	0	2.86905	0	0	0	0	0	0	0
89	0	0	0	0	0	0	0	0	0	0	0	0	0	0	0	0	0	0	0	0	0	0	0	0	0	0	0	0	0	0	0	0	0	0	0	0	0	0	0	0	0	4.21664	0	0	0	0	0	0	0
90	0	0	0	0	0	0	0	0	0	0	0	0	0	0	0	0	0	0	0	0	0	0	0	0	0	0	0	0	0	0	2.23399	0	0	0	0	0	0	0	1.33079	3.95239	0	0	0	1.67307	0	0	0	1.7473	0
91	0	0	0	0	0	0	0	0	0	0	0	0	0	0	0	0	0	0	0	0	2.25323	0	0	0	0	0	0	0	0	0	0	0	0	0	0	0	0	0	0	0	0	1.48235	0	2.30652	0	0	0	0	0
92	0	1.91376	0	0	0	0	0	0	0	0	0	0	0	0	0	0	0	0	0	0	2.66405	0	0	0	0	0	0	0	0	0	0	0	0	0	2.30863	0	0	0	0	0	3.75013	0	0	0	0	0	0	0	0
93	0	0	0	0	0	0	0	0	0	0	0	0	0	0	0	0	0	0	0	0	0	0	0	0	0	0	0	0	0	0	0	0	0	0	0	0	0	0	1.25445	0	0	2.36661	0	1.35557	0	0	0	0	0
94	0	0	0	0	0	0	0	0	0	0	0	0	0	0	0	0	0	0	0	0	0	0	0	0	0	0	0	0	0	0	0	0	0	3.01556	0	0	0	0	1.34043	0	0	0	0	0	0	0	0	0	0
95	0	3.00968	0	0	0	0	0	0	0	0	0	0	0	0	0	0	0	0	0	0	0	0	0	0	0	0	0	0	0	0	0	0	0	0	0	0	0	0	1.84254	0	0	0	0	0	0	0	0	0	0
96	0	0	0	0	0	0	0	0	0	0	0	0	0	0	0	0	0	0	0	0	0	0	0	0	0	0	0	0	0	0	0	0	0	0	0	0	0	0	1.63855	0	0	0	0	2.30016	0	0	0	0	0
97	0	0	0	0	0	0	0	0	0	0	0	0	0	0	0	0	0	0	0	0	0	0	0	0	0	0	0	0	0	0	0	0	0	0	0	0	0	0	0	0	0	1.62915	0	1.31916	0	0	0	0	0
98	0	0	0	0	0	0	0	0	0	0	0	0	0	0	0	0	0	0	0	0	0	0	0	0	0	0	0	0	0	0	0	0	0	0	0	0	0	0	1.60281	0	0	0	0	0	0	0	0	0	0
99	0	0	0	0	0	0	0	0	0	0	0	0	0	0	0	0	0	0	0	0	0	0	0	0	0	0	0	0	0	0	0	0	0	0	0	0	0	0	1.71807	0	0	0	0	0	0	0	0	0	0
100	0	0	0	0	0	0	0	0	0	0	0	0	0	0	0	0	0	0	0	0	0	0	0	0	0	0	0	0	0	0	0	0	0	0	0	0	0	0	0	0	0	1.42154	0	1.42154	0	0	0	0	0
101	0	3.04172	0	0	0	0	0	0	0	0	0	0	0	0	0	0	0	0	0	0	0	0	0	0	0	0	0	0	0	0	2.26853	0	0	0	0	0	0	0	1.00347	0	0	0	0	1.48989	0	0	0	0	0
102	0	4.31016	0	0	0	0	0	0	0	0	0	0	0	0	0	0	0	0	0	0	2.54694	0	0	0	0	0	0	0	0	2.54694	3.45377	0	0	0	0	0	0	0	0	0	0	2.33245	0	2.08041	2.40754	0	0	0	0
103	0	1.87394	0	0	0	0	0	0	0	0	0	0	0	0	0	0	0	0	0	0	0	0	0	0	0	0	0	0	0	0	2.50191	0	0	0	0	0	0	0	0.874141	3.93793	0	2.62389	0	1.3215	0	0	0	0	0
104	0	0	0	0	0	0	0	0	0	0	0	0	0	0	0	0	0	0	0	0	0	0	0	0	0	0	0	0	0	0	0	0	0	0	0	0	0	0	0	0	0	0	0	1.92084	0	0	0	0	0
107	0	4.45057	0	0	0	0	3.66221	0	0	0	0	0	0	0	0	0	0	0	0	0	3.94688	0	0	0	0	0	0	0	0	0	3.35124	0	0	0	0	0	0	0	0	0	0	0	0	2.02447	0	0	0	1.65439	0
109	0	0	0	0	0	0	0	0	0	0	0	0	0	0	0	0	0	0	0	0	0	0	0	0	0	0	0	0	0	0	0	0	0	0	0	0	0	0	0	0	0	0	0	0	0	0	0	0	0
110	0	0	0	0	0	0	0	2.84578	0	0	0	0	0	0	0	0	0	0	0	0	3.96883	0	0	0	0	0	0	0	0	0	0	0	0	0	0	0	0	0	0	0	0	4.02764	0	1.20347	0	0	0	0	0
111	0	2.34181	0	0	0	0	0	0	0	0	0	0	0	0	0	0	0	1.83598	0	1.65159	2.97338	0	0	0	0	0	0	0	0	0	3.04999	0	0	0	0	0	0	0	1.65159	0	2.85024	3.65141	0	1.44012	2.76189	0	0	0	0
112	0	0	0	0	0	0	0	0	0	0	0	0	0	0	0	0	0	0	0	0	0	0	0	0	0	0	0	0	0	0	0	0	0	0	0	0	0	0	0	3.32367	0	0	0	1.6828	0	0	0	0	0
113	0	0	0	0	0	0	0	0	0	0	0	0	0	0	0	0	0	0	0	0	0	0	0	0	0	0	0	0	0	0	0	0	0	0	0	0	0	0	0.599128	0	0	0	0	0	0	0	0	0	0
114	0	0	0	0	0	0	0	0	0	0	0	0	0	0	0	0	0	0	0	0	0	0	0	0	0	0	0	0	0	0	0	0	0	0	0	0	0	0	0	0	0	0	0	1.16718	0	0	0	1.43982	0
115	0	0	0	0	0	0	0	0	0	0	0	0	0	0	0	0	0	0	0	0	2.81103	0	0	0	0	0	0	0	0	0	0	0	0	0	0	0	0	0	0	0	0	0	0	0	0	0	0	0	0
117	3.38641	2.05393	0	2.96903	0	0	0	0	0	0	0	0	0	0	0	4.14057	0	0	0	0	4.31572	0	2.60379	0	0	0	0	0	0	0	2.42715	0	0	0	0	0	0	0	1.1544	0	0	0	0	0	2.76114	0	0	0	0
118	0	0	0	0	0	0	0	0	0	0	0	0	0	0	0	0	0	0	0	1.72196	0	0	0	0	0	0	0	0	0	0	0	0	0	0	0	0	0	0	0	0	0	0	0	0	0	0	0	0	0
119	0	0	0	0	0	0	0	0	0	0	0	0	0	0	0	0	0	0	0	0	0	0	0	0	0	0	0	0	0	0	0	0	0	0	0	0	0	0	1.37173	0	0	0	0	0.843102	0	0	0	0	0
120	0	0	0	0	0	0	0	0	0	0	0	0	0	0	0	0	0	0	0	0	0	0	0	0	0	0	0	0	0	0	0	0	0	0	0	0	0	0	1.35375	0	0	0	0	0	0	0	0	0	0
122	0	3.83697	0	0	0	0	3.61785	0	0	0	0	0	0	0	0	0	0	0	0	0	4.67621	0	4.31678	0	0	0	0	0	0	4.84744	0	0	0	0	0	0	0	0	0	0	0	0	0	0	0	0	0	0	0
123	0	0	0	0	0	0	0	0	0	0	0	0	0	0	0	0	0	0	0	0	4.24535	0	0	0	0	0	0	0	0	0	3.39115	0	0	0	0	0	0	0	0	0	0	0	0	0	0	0	0	0	0
124	0	0	0	0	0	0	0	0	0	0	0	0	0	0	0	0	0	0	0	0	0	0	0	0	0	0	0	0	0	0	0	0	0	0	0	0	0	0	0	0	0	0	0	1.43984	0	0	0	0	0
125	0	2.87448	0	0	0	0	0	0	0	0	0	0	0	0	0	0	0	0	0	0	0	0	0	0	0	0	0	0	0	0	0	0	0	0	0	0	0	0	0	0	2.46568	4.38578	0	0	0	0	0	0	0
126	0	3.67857	0	0	0	0	2.23571	0	0	0	0	0	0	0	0	0	0	0	0	0	0	0	0	0	0	0	0	0	0	0	0	0	0	0	0	0	0	0	0	0	0	3.23752	0	0	0	0	0	0	0
127	0	0	0	0	0	0	0	0	0	0	0	0	0	0	0	0	0	0	0	0	0	0	0	0	0	0	0	0	0	0	3.31647	0	0	0	0	0	0	0	0	0	0	0	0	0	0	0	0	0	0
128	0	2.43887	0	0	0	0	0	0	0	0	0	0	0	0	0	0	0	0	0	0	3.74223	0	0	0	0	0	0	0	0	0	2.95989	0	0	0	0	0	0	0	0	0	0	0	0	0	0	0	0	0	0
129	0	2.64183	0	0	0	0	0	0	0	0	0	0	0	0	0	0	0	0	0	0	2.87113	0	0	0	0	0	0	0	0	0	1.65547	0	0	0	0	0	0	0	0	0	0	0	0	1.5268	0	0	0	0	0
130	0	1.86096	0	0	0	0	0	0	0	0	0	0	0	0	0	0.848951	0	0	0	0	3.24332	0	0	0	0	0	0	1.17569	0	0	2.18527	0	0	0	0	0	0	0	0	0	0	0	0	0	1.76705	0	0	0	0
131	0	0	0	0	0	0	0	0	0	0	0	0	0	0	0	0	0	0	0	0	1.93484	0	0	0	0	0	0	0	0	4.24785	0	0	0	0	0	0	0	0	0	0	0	0	0	2.3882	0	0	0	0	0
132	0	0	0	0	0	0	0	0	0	0	0	0	0	0	0	0	0	0	0	0	0	0	0	0	0	0	0	0	0	0	0	0	0	0	0	0	0	0	0	0	0	0	0	0	0	0	0	0	0
133	0	0	0	0	0	0	0	0	0	0	0	0	0	0	0	0	0	0	0	0	0	0	0	0	0	0	0	0	0	0	0	0	0	0	0	0	0	0	1.11561	0	0	0	0	0	0	0	0	0	0
134	0	0	0	0	0	0	0	0	0	0	0	0	0	0	0	0	0	0	0	0	0	0	0	0	0	0	0	0	0	0	0	0	0	0	0	0	0	0	0	0	0	0	0	0	0	0	0	0	0
135	0	0	0	0	0	0	0	0	0	0	0	0	0	0	0	0	0	0	0	0	0	0	0	0	0	0	0	0	0	0	0	0	0	0	0	0	0	0	0	0	0	0	0	0	0	0	0	0	0
[truncated: 4,937 more columns]
