# Supplementary material for: Accuracy of mutual predictions of plant and microbial communities vary along a successional gradient in an alpine glacier forefield
Source: Front Plant Sci. 2023 Jan 13;13:1017847. doi: 10.3389/fpls.2022.1017847 (PMC9880484; doi:10.3389/fpls.2022.1017847)
Supplement: Supplementary file 1 [file DataSheet_1.zip › Table S3.xlsx]

## Sheet: TableS3
Community table of soil fungal communities (OTU table) used as explanatory variables in predictive models.
Plot number	OTU_3	OTU_7	OTU_9	OTU_10	OTU_15	OTU_22	OTU_25	OTU_26	OTU_27	OTU_28	OTU_30	OTU_31	OTU_34	OTU_36	OTU_37	OTU_38	OTU_39	OTU_40	OTU_41	OTU_45	OTU_46	OTU_47	OTU_49	OTU_52	OTU_54	OTU_59	OTU_60	OTU_61	OTU_62	OTU_64	OTU_65	OTU_66	OTU_68	OTU_71	OTU_72	OTU_73	OTU_74	OTU_76	OTU_81	OTU_82	OTU_83	OTU_87	OTU_88	OTU_89	OTU_91	OTU_94	OTU_95	OTU_96	OTU_97
1	8.4472	7.87929	0	0	0	0	0	0	0	0	0	0	0	0	0	0	0	0	0	0	0	0	0	0	0	0	0	0	0	0	0	0	0	0	0	6.84567	0	0	0	0	0	0	0	0	0	0	0	0	0
2	7.94073	6.85358	0	0	0	0	0	0	0	0	5.60037	0	5.4974	0	0	0	0	0	0	0	0	4.99776	0	0	0	0	0	0	2.60543	0	0	0	0	0	0	3.85932	0	0	0	0	3.12122	0	0	0	0	0	0	0	0
3	0	0	0	0	0	0	0	0	0	0	0	0	0	0	0	0	0	0	0	0	0	0	0	0	0	0	0	0	0	0	0	0	0	0	0	0	0	0	0	0	0	0	0	0	0	0	0	0	0
4	4.83014	3.16481	0	0	0	0	0	0	0	0	0	0	0	0	0	0	0	0	0	0	0	0	0	0	0	0	0	0	0	0	0	0	0	0	0	0	0	0	0	0	0	0	0	0	6.83139	0	0	0	0
5	0	4.19116	0	0	0	0	0	0	0	0	0	0	0	0	0	0	0	0	0	0	0	0	0	0	0	0	0	0	0	0	0	0	0	0	0	0	0	0	0	0	0	0	0	0	5.71476	0	0	0	0
6	9.18126	0	0	0	0	0	0	0	0	0	0	0	0	0	0	0	0	0	0	0	0	0	0	0	0	0	0	0	0	0	0	0	0	0	0	0	0	0	0	0	0	0	0	0	0	0	0	0	0
7	3.3277	3.46288	0	0	0	0	0	0	0	0	0	0	0	0	0	0	0	0	0	0	0	0	0	0	0	3.30389	0	0	0	0	0	0	0	0	0	0	0	0	0	0	0	0	0	0	3.01216	0	0	0	0
8	0	0	0	0	0	0	0	0	0	0	0	0	0	0	6.44235	0	0	0	0	0	0	0	0	0	0	0	0	0	0	0	0	0	0	0	0	0	0	0	0	0	0	0	0	0	0	0	0	0	0
9	3.27023	2.89831	0	0	0	0	0	0	0	0	0	0	0	0	4.77132	0	0	0	0	0	6.21814	0	4.9411	0	0	0	0	0	0	0	0	0	0	0	0	0	0	0	0	0	0	0	0	0	0	0	0	0	0
10	3.02881	2.03778	0	0	0	0	0	0	0	0	0	0	0	0	4.32062	0	0	0	0	0	5.23202	0	0	0	0	0	0	0	0	0	0	0	0	0	0	0	0	0	0	0	0	0	0	0	0	0	0	0	0
11	2.24803	0	0	0	0	0	0	0	0	2.69857	0	0	0	0	0	0	0	0	0	8.1701	2.32717	0	0	0	0	0	0	0	4.31365	0	0	0	0	0	0	0	3.33742	0	0	0	0	0	0	0	3.46539	4.04763	0	0	0
12	2.59508	0	0	0	3.34064	0	0	0	0	4.60308	0	0	0	0	0	5.77688	0	0	0	0	0	0	0	0	9.23814	0	3.80181	0	2.18371	0	3.50552	0	0	0	0	0	3.13221	0	0	0	0	0	0	0	0	0	3.96177	0	0
13	2.44225	0	0	0	9.11497	0	0	0	0	3.82557	0	0	0	0	0	4.68418	0	0	0	4.25698	0	0	0	0	0	0	0	0	0	0	0	0	0	0	0	0	0	0	0	0	0	0	0	0	2.79813	0	5.77414	0	0
14	2.48347	0	0	0	0	0	0	0	0	3.80139	0	0	0	2.6366	0	3.88531	0	0	0	7.24423	0	0	0	0	0	0	0	0	2.40035	0	0	0	0	0	0	0	2.11768	0	0	0	0	0	0	0	0	3.80139	2.68424	0	0
15	4.36459	0	0	0	0	0	0	1.9994	0	4.14673	0	0	0	0	0	7.66019	0	0	0	2.15138	0	0	0	0	0	0	0	0	0	0	0	0.917161	7.49195	0	0	0	0	0	0	0	0	0	0	0	3.22168	5.78057	7.61759	0	0
16	0	0	0	0	0	0	0	0	0	0	0	0	0	0	0	5.27523	0	0	0	3.71641	0	0	0	0	0	0	0	0	0	0	0	0	0	0	0	0	0	0	0	0	0	0	0	0	0	3.87726	4.71825	0	0
17	2.65296	0	0	0	7.88185	0	4.8178	0	0	3.79854	0	3.14262	0	0	0	5.24895	0	0	0	2.52105	0	0	0	0	0	0	0	0	1.85217	0	5.46628	0	0	5.45503	0	0	1.95799	0	0	0	0	0	3.53345	0	0	0	5.85841	0	0
18	2.9665	0	0	0	0	0	0	0	0	4.30171	0	0	1.97868	0	0	5.79036	0	0	0	0	1.51979	0	0	0	0	0	0	0	3.24038	0	0	0	8.67794	0	0	0	8.08386	0	0	0	0	0	0	0	4.3911	0	3.7512	0	0
19	0	0	0	0	0	0	0	0	0	4.14527	0	0	0	11.1162	0	4.05943	0	0	0	4.25232	0	0	0	0	0	0	0	0	0	0	0	0	0	0	0	0	0	0	0	0	0	0	0	0	0	0	3.90394	0	0
20	0	0	0	0	0	0	0	0	0	3.84161	0	0	0	7.63752	0	5.17137	0	0	0	2.68369	0	0	0	0	0	0	0	0	0	0	0	0	0	0	0	0	0	0	0	0	0	0	0	0	3.26146	0	3.73543	0	0
21	0	0	0	0	0	0	7.17743	0	0	0	0	0	0	0	0	3.41531	0	0	0	3.94119	0	0	0	0	0	0	9.27433	0	0	0	0	0	0	0	0	0	0	8.25801	0	0	0	0	0	0	0	0	0	0	0
22	0	0	0	0	4.09094	0	6.26166	0	0	3.38481	0	0	0	0	0	4.54293	0	0	0	0	0	0	0	0	0	0	6.87478	0	0	0	2.55719	0	0	6.50613	0	0	0	2.41024	0	0	0	0	0	0	1.85026	0	5.32498	0	0
23	0	0	0	0	0	0	0	0	0	4.40164	0	0	0	7.28729	0	1.87437	0	0	0	1.91011	0	0	0	0	0	0	0	0	0	0	0	0	0	0	0	0	0	0	0	0	0	0	0	0	0	0	0	0	0
24	1.43424	0	0	0	0	0	8.10681	0	0	3.63668	0	6.91082	0	0	0	3.93146	2.27214	0	0	3.5211	0	0	0	0	0	0	0	6.55286	2.24001	0	0	0	0	4.90916	0	0	0	0	0	0	1.00777	0	0	0	0	3.7551	0	0	0
25	0	0	0	0	0	0	0	0	0	0	0	0	0	0	0	6.16869	0	0	0	0	0.817337	0	0	0	0	0	0	0	0	0	0	0	0	0	0	0	5.60998	0	0	0	0	0	0	0	5.17463	5.03971	1.60973	0	0
26	0	0	0	0	0	0	0	0	0	2.75607	0	0	0	0	2.16944	5.63343	0	0	0	5.61694	0	0	0	0	0	0	0	0	0	0	0	0	0	0	0	0	0	0	0	0	0	0	0	0	0	6.53528	0	0	0
27	0	0	0	0	0	0	0	0	0	1.87915	0	4.91844	0	5.11244	0	3.43582	5.05548	0	0	5.57108	0	0	0	0	0	0	5.7789	0	0	0	0	0	0	4.01601	0	0	2.53583	0	0	0	0	0	0	0	0	4.02593	0	0	0
28	0	0	0	0	0	0	0	0	0	0	0	0	0	0	0	0	0	0	0	0	0	0	0	0	0	0	0	0	1.70088	0	0	0	5.48846	0	0	0	0	0	0	0	0	0	0	0	3.5052	0	3.78979	0	0
29	2.86052	1.63704	0	0	0	0	0	0	0	0	0	0	0	0	4.08144	1.10919	0	0	0	0	0	0	0	0	0	0	0	0	0	0	0	0	5.86755	0	0	0	0	0	0	0	0	0	0	0	4.4882	0	0	0	0
30	3.53301	2.8805	0	0	0	0	0	0	0	0	0	0	0	1.89301	3.64518	0	0	0	0	0	0	0	2.4574	0	0	0	0	0	0	0	0	0	0	0	0	0	1.89301	0	0	2.57537	1.85619	0	0	0	2.82442	3.26457	0	0	0
31	2.24124	0	0	0	0	0	0	0	0	6.71507	0	0	0	0	0	7.78865	0	0	0	1.81244	0	0	0	0	0	0	0	0	0	0	0	0	4.56634	0	0	0	3.48691	0	0	0	0	0	0	0	4.44276	0	7.04669	0	0
32	3.11269	1.98618	0	0	0	0	0	0	0	0	0	0	1.60176	0	0	0	0	0	0	0	1.37798	0	1.78788	0	0	0	0	0	0	0	0	0	0	0	0	0	0	0	0	2.83995	0	0	0	0	0	0	0	0	0
33	5.48268	4.06961	0	0	0	0	0	0	0	0	2.56237	0	2.21964	0	1.84286	0	0	0	0	0	0	2.21964	2.16329	0	0	2.16329	0	0	0	0	0	0	0	0	0	0	0	0	0	0	0	0	0	0	4.43947	0	0	0	0
35	0	0	0	0	0	0	0	0	0	0	0	0	0	0	0	0	0	0	0	0	0	0	0	0	0	0	0	0	0	0	0	0	0	0	0	0	0	0	0	0	0	0	0	0	0	0	0	0	0
36	1.10337	0	0	0	0	0	0	0	0	7.19064	0	0	0	0	0	2.84056	0	0	0	6.01701	0	0	0	0	0	0	0	0	1.7212	0	0	0	0	0	0	0	0	0	0	0	0	0	0	0	0	2.3074	0	0	0
37	0	0	0	0	11.1349	0	0	0	0	4.87794	0	0	0	0	0	3.8921	0	0	0	2.59919	0	0	0	0	0	0	0	0	0	0	10.1757	0	1.94126	0	0	0	1.87298	0	0	0	0	5.54025	0	0	3.40414	0	0	0	0
38	2.18857	0.901766	0	0.689705	2.08816	0	8.13391	0	0	2.4803	0	8.33944	1.01549	0	0	3.88669	0	0	0	0	0	0	0	0	0.978569	0	0	0	0	0	0	0	0	0	0	0	6.56965	0	0	1.74401	0	0	0	0	3.30565	6.76456	1.05149	0	0
39	4.04542	5.89752	0	1.69827	0	0	0	0	0	0	0	0	0	0	5.67641	0	0	0	0	0	0.806015	0	0	0	0	0	0	0	0	0	0	0	1.80043	0	0	0	0.689127	0	0	1.48692	0	0	0	0	3.98782	0	0	0	0
40	0	0	0	0	0	0	0	0	0	0	0	0	0	0	2.54749	0	0	0	0	2.82495	0	0	0	0	0	0	0	0	0	0	0	0	0	0	0	0	4.78647	0	0	0	0	0	0	0	3.8033	0	0	0	0
41	4.00559	2.09305	0	0	0	0	0	0	0	1.78654	0	0	0	0	6.37074	0	0	0	0	0	0	0	0	0	0	0	0	0	0	0	0	2.805	4.60939	0	0	0	0	0	0	1.49299	0	0	0	0	5.24525	4.57136	0	0	0
42	0	0	0	0	3.36902	0	0	0	0	0	0	0	0	0	5.71685	0	0	0	0	6.75353	0	0	0	0	0	0	0	0	0	0	0	0	2.1658	0	0	0	3.90194	0	0	0	0	0	8.4479	0	4.24983	1.98071	4.20443	0	0
43	0	0	0	0	0	0	0	0	0	0	0	0	0	0	0	5.49835	0	0	0	0	0	0	0	0	0	0	0	0	3.47027	0	0	0	0	0	0	0	6.75697	0	0	0	0	0	0	0	0.90051	7.2142	2.91252	0	0
44	0	0	0	0	0	1.53611	0	0	0	4.81443	0	4.64779	0	4.37379	2.00745	6.7895	0	0	0	6.5592	0	0	0	0	0	0	0	0	0	0	0	0	4.06915	0	0	0	3.33783	0	0	0	0	0	0	0	6.43391	5.36098	5.17114	0	0
45	1.27346	0	0	0	0	0	0	0	0	7.49906	0	0	0	0	0	7.78284	0	0	0	4.6389	0	0	0	0	0	0	0	0	1.25161	0	0	0	3.44434	0	0	0	4.53417	0	0	0	0	0	0	0	2.48946	0	4.4975	0	0
46	1.27224	0	0	0	0	0	0	0	0	2.66185	0	0	0	0	3.54311	5.29945	0	0	0	2.73584	0	0	0	0	0	0	8.07327	0	1.73604	0	0	0	4.35042	0	0	0	3.69922	0	0	0	0	0	0	0	3.25934	3.47992	7.03211	0	0
47	0	0	0	0	0	0	0	0	0	0	0	0	0	0	1.93415	2.7655	0	0	0	0	0	0	0	0	0	0	8.40829	0	0	0	0	0	0	0	0	0	3.7675	0	0	0	0	0	0	0	2.02029	0	5.55239	0	0
48	4.61256	2.49574	0	0	0	0	0	0	0	0	0	0	4.30913	0	10.7626	0	0	0	0	0	3.67036	0	2.91958	0	0	0	0	0	0	0	0	0	0	0	0	0	0	0	0	3.46836	0	0	0	0	1.63283	0	0	0	0
49	0	0	0	0	0	0	0	0	0	0	0	0	0	0	0	2.54899	0	0	0	0	0	0	0	0	0	0	0	0	0	0	0	0	0	0	0	0	0	0	0	0	0	0	0	0	4.77187	3.4784	2.84309	0	0
50	2.0556	0	0	0.943259	0	0	0	0	0	1.29699	0	0	0.906349	0	0	4.92994	0	0	0	0	0	0	1.35293	0	0	0	0	0	7.04438	0	0	0	2.75093	0	0	0	7.39557	0	0	3.42148	0	0	0	0	1.38011	3.35455	4.23465	0	0
51	0	0	0	0	3.39127	0	0	0	0	2.03475	0	0	0	0	2.13661	0	0	0	0	0	0	0	0	0	0	0	0	0	0	0	4.95773	0	0	0	0	0	0	0	0	0	0	0	5.29533	0	4.80624	0	0	0	0
52	1.32851	0	0	0	0	0	0	0	11.1834	3.49782	0	0	0	7.50212	3.94982	5.11981	0	0	0	5.45572	0	0	0	0	0	0	0	0	0	0	0	0	0	0	0	0	0	0	0	0	0	0	0	0	2.19838	3.50983	0	0	0
53	0	0	0	0	10.298	0	0	0	0	4.89018	0	3.76638	0	0	0	4.33145	7.70788	0	0	2.7125	0	0	0	0	0	0	0	0	1.46642	0	0	0	0	0	0	0	2.4352	0	0	0	0	0	0	0	3.7285	3.50025	3.22896	0	0
54	2.48132	0.788054	0	0	7.29589	0	1.29483	0	0	2.22947	0	0	0	0	0	5.69065	0	0	0	0	0	0	2.9147	0	0	0	3.01787	0	0	0	1.50833	0	3.36959	4.87219	0	0	4.3622	0	0	0	0	0	0	0	4.36612	0	2.26346	0	0
55	1.55556	0	0	0	4.06907	0	3.13374	0.970953	0	5.54839	0	1.56495	0	0	0	5.76306	0	0	0	5.47367	0	0	0	0	0	0	0	0	0	0	5.25606	0	1.93463	0	0	0	1.09286	0	0	0	0	0	0	0	2.29224	0	0	0	0
56	0	0	0	0	0	0	4.09294	0	0	5.8848	0	0	0	0	0	1.93331	2.23989	0	0	0	0	0	0	0	0	0	0	0	0	0	0	0	0	2.92526	0	0	0	0	0	0	0	0	0	0	0	0	1.46227	0	0
57	0	0	0	0	6.20421	0	3.83717	0	0	3.11828	0	0	0	0	0	0	0	0	0	0	0	0	0	0	0	0	0	0	0	0	2.29912	2.15885	0	1.53226	0	0	0	0	0	0	0	0	2.16619	6.42086	1.3889	0	5.33214	0	0
58	2.21562	0	2.38533	0	0	0	5.06844	0	0	4.72415	0	0	0	0	0	2.21562	0	0	0	0	0	0	0	0	0	0	0	0	0	0	0	1.26797	0	0	0	0	0	0	0	0	0	0	0	0	2.05234	0	1.21747	0	0
59	0	0	0	0	0	0	0	0	0	3.66996	0	0	0	0	3.90881	3.99671	0	0	0	0	0	0	0	0	0	0	0	0	0	0	8.52757	0	0	0	0	0	0	0	0	0	0	0	8.58238	0	2.76484	0	6.56516	0	0
60	0	0	0	0	0	4.12365	4.93331	0	0	7.43385	0	5.86783	0	0	0	2.35274	0	0	0	0	0	0	0	0	0	0	0	0	1.55575	0	0	0	0	0	0	0	0	0	2.0687	0	0	0	0	0	0	0	0	0	0
61	2.08757	0	0	0	0	0	3.78022	0	0	4.45055	0	6.92883	0	3.77471	0	4.58583	1.85648	0	0	0	0	0	3.13074	0	0	0	0	0	2.31738	0	0	0	1.97665	4.83405	0	0	0	0	0	1.10658	0	0	0	0	0	0	0	0	0
62	0	0	0	0	0	0	5.5241	0	0	3.05175	0	4.1943	0	0	0	2.40001	0	0	0	2.62132	0	0	0	0	0	0	0	2.20084	0	0	0	0	4.32603	0	0	0	0	0	6.36423	0	0	0	0	0	2.752	0	0	6.90465	0
63	2.06378	0	0	0	0	0	3.85214	0	0	4.54012	0	2.26196	0	0	0	2.02793	0	0	0	0	0	0	0	0	0	0	0	0	0	0	3.72357	3.10314	0	4.90376	0	0	3.45323	0	0	0	0	0	3.21895	4.18072	4.07929	0	3.61902	0	0
64	3.35331	0	0	0	0	0	0	0	0	0	0	0	0	0	0	0	0	0	0	0	0	0	0	0	0	2.57776	7.31451	0	0	0	0	1.72464	0	0	0	0	5.29191	0	0	0	0	0	0	0	7.40864	0	0	0	0
65	0	0	0	0	0	0	0	0	0	4.98665	0	5.05107	0	0	0	0	1.55109	0	0	0	0	0	0	0	0	0	3.90062	0	0	0	0	0	0	3.33757	0	0	0	0	0	0	0	6.9273	0	0	0	0	0	0	0
66	5.85606	1.90915	0	0	0	0	0	3.97541	0	0	0	0	0	0	3.77968	0	0	0	0	2.11305	0	0	0	0	0	0	0	0	3.05612	0	0	0	1.71401	0	0	0	2.47546	0	0	0	0	0	0	0	5.41034	0	4.99479	0	0
67	3.18335	0	0	2.04591	0	0	2.44181	2.75214	0	2.63589	0	0	0	0	0	6.80854	0	0	0	4.4561	0	0	0	0	0	0	4.37381	0	2.77063	0	0	0	4.56607	0	0	0	3.53668	7.9499	0	0	0	0	0	0	0	2.9917	0	0	0
68	0	0	0	0	0	0	7.78229	0	0	3.66938	0	0	0	0	0	5.19146	0	0	0	6.68176	0	0	0	0	0	0	7.95523	0	1.63641	0	0	0	6.27227	0	0	0	0	0	0	0	0	0	0	0	4.54793	0	5.06618	0	0
69	2.94241	1.49759	0	0	0	0	0	0	0	0	0	0	0	0	0	4.12212	0	0	0	0	0	0	0	0	0	0	0	0	0	0	0	0	7.09502	0	0	0	2.72751	8.41414	0	0	0	0	6.6186	0	3.52185	2.8542	2.30783	0	0
70	2.10236	0	0	0	0	0	0	0	0	2.10236	0	0	0	0	2.80735	4.84623	0	0	0	5.39434	0	0	0	0	0	0	0	0	0	0	0	0	1.97863	0	0	0	0	0	0	0	0	0	0	0	4.20256	4.96511	4.95966	0	0
71	0	0	0	0	0	0	0	0	0	2.59752	0	2.87735	0	0	2.9517	5.11076	0	0	0	6.9745	0	0	0	0	0	0	0	0	3.17507	0	0	0	6.51862	0	0	0	2.9517	0	0	0	0	0	0	0	3.13307	5.51396	5.75105	0	0
72	3.16298	0	0	0	0	0	0	0	0	4.36512	0	0	0	0	0	3.20805	0	0	0	7.89825	0	0	0	0	0	0	5.73573	0	0	0	0	4.28327	4.51609	0	0	0	0	0	0	0	0	0	0	0	4.40437	5.55569	4.56887	0	0
73	0	0	0	0	0	0	0	0	0	2.27113	0	0	0	0	0	3.99326	0	0	0	2.97978	0	0	0	0	0	0	0	0	4.59034	0	0	0	0	0	0	0	4.58268	0	0	0	0	0	0	0	5.74645	0	6.42773	0	0
74	0	0	0	0	0	0	0	0	0	2.29406	0	3.31433	0	0	1.05973	1.42279	3.55964	0	0	3.87433	0	0	0	0	0	0	2.30992	0	0	0	0	0	3.22511	6.79617	0	0	2.84436	5.948	0	0	0	0	0	0	1.68854	2.16045	2.07018	0	0
75	0	0	0	0	0	0	0	0	0	5.45723	0	0	0	0	5.62174	0	0	0	0	0	0	0	0	0	0	0	0	0	0	0	0	0	0	0	0	0	0	0	0	0	0	0	0	0	5.64973	0	3.80989	0	0
76	0	0	0	0	0	4.79003	3.62828	0	0	2.68551	0	4.46649	0	0	0	1.69963	4.51852	0	0	0	0	0	0	0	0	0	0	0	0	0	0	0	0	0	0	0	0	1.45869	8.97647	0	0	0	0	0	0	0	2.53819	0	0
77	0	0	0	0	0	0	6.43259	0	0	4.22107	0	0	0	0	0	2.2852	5.60406	0	0	4.05664	0	0	0	0	0	0	0	0	0	0	2.99266	0	3.99955	0	0	0	0	0	7.09836	0	0	0	0	9.71757	2.78308	0	2.70586	0	0
78	0	0	0	0	0	0	5.90705	0	0	3.84534	0	5.5899	0	0	0	3.13909	6.25438	0	0	3.47997	0	0	0	0	0	0	0	0	0	0	0	0	0	0	0	0	0	5.83921	0	0	0	0	0	0	0	0	1.01498	0	0
79	0	0	0	0	2.65722	0	7.17365	0	0	3.05625	0	0	0	1.05814	0	1.63829	6.4736	0	0	0	0	0	0	0	0	0	0	0	0	2.31274	0	0	0	0	0	0	0	6.36954	6.14316	0	0	0	0	0	0	1.8593	2.39985	0	0
80	0	0	0	2.64927	0	0	6.20545	0	0	5.2835	0	0	0	0	0	2.49904	9.23281	0	0	4.47232	0	0	0	0	0	0	0	0	0	0	0	0	2.98694	0	0	0	2.84882	8.77539	0	0	0	0	0	0	3.92277	4.73572	4.36782	0	0
81	0	0	0	0	0	8.51288	4.1536	0	0	1.67708	0	6.00421	0	0	3.11974	2.12935	7.04359	0	0	3.89659	0	0	0	0	0	0	0	0	0	0	0	0	1.74622	0	0	0	0	0	6.48699	0	0	0	0	7.26515	3.60241	0	2.25328	0	0
82	0	0	0	0	3.88823	0	7.00387	0	0	5.98031	0	5.66462	0	6.72475	0	4.30391	6.96238	0	1.96053	4.7811	0	0	0	0	0	0	0	0	0	2.33863	1.47122	0	1.47122	0	0	0	0	6.42138	0	0	0	0	0	0	2.2844	5.27563	2.12384	0	0
83	0	0	0	0	0	10.2006	0	0	0	4.51462	0	2.69253	0	0	1.67165	3.63526	3.04489	0	2.22531	1.67165	0	0	0	0	0	0	0	0	0	0	0	0	0	0	0	0	0	0	0	0	0	0	0	0	3.5764	4.23907	4.37653	0	0
84	3.78831	2.17776	0	5.48336	4.80707	0	2.41293	1.37965	0	4.77788	0	0	0	0	0	1.37965	0	0	2.61508	2.72403	0	0	0	0	0	0	0	0	0	1.28797	4.46382	0	4.79879	0	0	0	0	7.44113	0	0	3.0231	0	0	0	4.84778	2.63382	3.24654	0	0
85	0	0	0	0	4.37733	2.896	4.49048	0	0	4.88479	0	0	0	6.34852	0	2.27606	6.15039	0	0	1.77841	0	0	0	0	0	0	0	0	0	0	0	0	2.70912	0	0	0	0	0	5.7402	0	0	0	0	0	2.4353	1.48992	1.48992	0	0
86	0	0	0	0	0	8.05058	4.76442	0	0	4.5301	0	0	0	0	0	2.85074	6.24933	0	0	0	0	0	0	0	0	0	0	0	0	0	0	0	2.58288	7.81769	0	0	0	0	0	0	0	0	0	0	0	0	0	0	0
87	0	0	0	0	0	0	7.02233	0	0	4.24216	0	6.49901	0	0	0	2.68596	9.13509	0	0	2.16002	0	0	0	0	0	0	2.89104	0	0	0	0	0	0	0	0	0	0	0	5.85248	0	0	0	0	0	0	0	0	0	0
88	0	0	0	0	0	6.90133	5.98388	0	0	2.57861	0	0	0	0	0	3.36401	0	0	0	0	0	0	0	0	0	0	0	0	0	0	0	0	0	0	0	0	0	0	0	0	0	0	0	0	1.72648	0	0	0	0
89	0	0	0	0	0	0	0	0	0	6.30203	0	0	0	7.23223	0	4.289	0	0	0	5.77252	0	0	0	0	0	0	4.59836	0	0	0	0	0	1.39297	0	0	0	2.32614	0	0	0	0	0	0	0	0	0	4.53652	0	0
90	0	0	0	0	0	2.72026	0	0	0	3.98852	0	0	0	0	0	1.74234	0	0	0	3.11041	0	0	0	0	0	0	0	0	0	0	5.3462	0	3.58858	2.63009	0	0	0	1.92409	0	0	0	3.24561	0	0	0	2.1996	0.998703	0	0
91	0	0	0	0	0	11.1507	0	0	0	2.45867	0	1.94554	0	0	0	2.2747	6.33131	0	0	0	0	0	0	0	0	0	0	0	0	0	0	0	0	6.60929	0	0	0	0	0	0	0	0	0	0	0	0	0	0	0
92	0	0	0	0	0	0	0	0	0	1.56359	0	0	0	0	0	2.06001	0	0	1.93835	0	0	0	0	0	0	0	0	0	0	2.73668	0	0	0	0	0	0	0	0	0	0	0	0	4.39907	7.97435	3.3656	0	3.16325	0	0
93	0	0	0	0	3.10016	0	4.10007	0	0	4.26531	0	4.80155	0	4.64716	0	2.62318	7.97429	0	0	0	0	0	0	0	0	0	0	0	0	0	0	0	0	0	0	0	0	0	0	0	0	0	0	0	1.45844	2.34452	2.05771	0	0
94	0	0	0	0	0	0	5.68852	0	0	2.38495	0	0	0	2.14449	0	2.99089	0	0	0	0	0	0	0	0	0	0	0	0	0	0	0	0	0	0	0	0	0	2.35511	6.91393	0	0	0	0	0	0	0	0	6.42356	0
95	0	0	0	0	0	0	3.03461	0	0	2.69906	0	1.80128	0	7.58575	0	0	0	0	0	0	0	0	0	0	0	0	0	0	0	0	0	0	0	0	0	0	0	0	0	0	0	0	0	0	0	0	0	0	0
96	0	0	0	0	0	0	7.17016	0	0	1.55483	0	6.79542	0	7.19785	0	3.41818	1.1637	0	1.98029	3.1296	0	0	0	0	0	0	0	0	0	0	0	0	2.47862	0	0	0	0	0	0	0	0	0	0	0	0	0	2.80095	0	0
97	0	0	0	0	0	0	4.05349	0	0	2.3677	0	0	0	0	0	2.13694	4.34199	0	0	0	0	0	0	0	0	0	0	0	0	0	0	0	0	0	0	0	0	0	0	0	0	0	0	0	0	0	0	0	0
98	0	0	0	0	0	0	6.51218	0	0	0	0	2.95405	0	0	0	2.43693	7.22726	0	0	0	0	0	0	0	0	0	0	0	0	0	0	0	0	0	0	0	0	0	5.9845	0	0	0	0	0	0	0	0	0	0
99	0	0	0	0	0	0	5.02037	0	0	4.25279	0	2.96906	0	0	0	3.62338	3.60218	0	0	0	0	0	0	0	0	0	0	0	0	0	0	0	0	0	0	0	0	0	0	0	0	0	0	0	0	0	0	9.68169	0
100	0	0	0	0	0	3.3461	5.52831	0	0	4.70936	0	5.31692	0	7.12185	0	2.5087	4.23711	0	0	0	0	0	0	0	0	0	0	0	0	0	0	0	0	0	0	0	0	0	7.80692	0	0	0	0	0	0	0	0	0	0
101	0	0	0	0	1.79194	6.25106	5.40347	0	0	3.65815	0	0	0	0	0	3.51631	1.98381	0	0	2.42863	0	0	0	0	0	0	2.49316	0	0	0	1.28002	0	1.96574	0	0	0	1.44571	0	0	0	0	0	0	0	2.15314	2.54278	1.52192	0	0
102	1.77868	0	0	0	0	5.07017	3.92852	0	0	4.38537	0	6.28846	0	0	5.027	3.68767	5.53265	0	0	2.83245	0	0	0	0	0	0	4.87593	0	0	0	0	1.38998	0	0	0	0	0	1.7009	0	0	0	0	0	0	4.4039	0	0	0	0
103	0	0	0	0	0	0	2.26217	0	0	5.02549	0	3.32259	0	0	0	4.71876	5.22907	0	1.3936	3.84239	0	0	0	0	0	0	0	0	0	0	1.78283	0	1.13316	8.95099	0	0	0	0	3.35355	0	0	0	0	0	4.12401	0	0	5.67893	0
104	0	0	0	0	0	0	0	0	0	3.27252	0	4.94698	0	0	0	1.87818	0	0	1.39664	2.91294	0	0	0	0	0	0	0	0	0	0	0	0	0	0	0	0	0	0	0	0	0	4.75192	0	0	0	0	0	0	0
106	3.63414	1.83443	0	0	0	0	0	0	0	4.74264	0	0	1.43045	0	2.79198	5.08102	0	0	2.95711	4.43765	0	0	0	0	0	0	0	0	3.1565	0	0	0	4.93096	0	0	0.96255	0	0	0	2.2755	0	0	0	0	5.05088	0	1.91399	0	0
107	4.2865	1.68552	0	0	0	0	0	1.84238	0	5.59291	0	4.02476	0	0	1.5529	3.85098	0	0	1.92726	3.37077	0	0	0	0	0	0	0	0	1.32161	1.53137	5.75958	0	4.88743	0	0	0	0	0	0	0	0	0	0	0	2.67566	2.06849	1.2176	0	0
109	0	0	0	0	0	2.3059	0	0	0	3.83781	0	4.89622	0	0	0	2.84521	0	0	0	2.8149	0	0	0	9.98784	0	0	0	9.53735	0	0	0	0	0	0	0	0	0	0	3.02546	0	0	0	0	0	0	1.2836	0	0	0
110	2.18252	0	0	0	0	0	1.03343	0	0	6.94791	0	0	0	0	0	1.76251	0	0	0	1.29025	0	0	0.846094	1.50818	0	0	0	4.81093	0	0	0	1.01575	5.28953	3.62833	0	0	0.846094	0	0	0	0	0	0	0	3.44567	2.16659	2.19828	0	0
111	2.56284	1.34029	0	0	0	0	0	0	0	1.57033	0	3.75889	0	0	2.16043	1.79493	0	0	1.06647	3.23905	0	0	1.55506	0	0	0	0	0	0	1.70094	0	0	1.28583	0	9.6404	0	0	0	0	0	0	0	0	0	0	0	0	0	9.03749
112	0	0	0	0	0	0	0	0	0	0	0	3.01079	0	0	0	1.01453	0	0	0	1.17957	0	0	0	0	0	0	2.46725	0	0	0	0	0	0	0	0	0	0	1.96254	0	0	0	5.1697	0	0	0	0	0	7.16785	5.98961
113	1.42605	0	0	0	0	6.72118	0	0	0	2.86661	0	3.5866	0	0	0	3.71084	0	9.57239	0	2.44248	0	0	0	0	0	0	0	0	0	0	0	0	0	0	0	0	0	0	0	0	0	4.86167	0	0	0	1.67759	0	0	0
114	0	0	0	0	0	0	0	0	0	0	0	0	0	0	0	5.8738	0	0	0	0	0	0	0	0	0	0	0	0	0	0	0	0	0	5.89614	0	0	0	0	0	0	0	0	0	0	0	0	0	0	0
116	0	0	0	0	8.79793	0	0	0	0	3.45349	0	4.06448	0	0	2.32066	0	0	0	0	1.8121	0	0	0	0	9.2809	0	0	0	0	0	0	0	0	0	0	0	2.99759	6.63758	0	0	0	7.75815	5.73938	0	3.31472	0	0	0	0
118	2.68824	0	0	0	0	0	0	0	0	2.42283	0	0	0	5.25604	0	1.40851	0	0	0	7.24643	0	0	0	0	0	0	7.48121	0	0	0	0	0	0	0	0	0	0	0	0	0	0	0	0	0	0	1.66269	0	0	0
119	0	0	0	0	0	0	0	0	0	4.7446	0	6.135	0	7.55092	0	3.83745	0	0	0	3.10855	0	0	0	0	0	0	0	0	0	0	0	0	0	0	0	0	0	0	0	0	0	0	4.52124	0	0	0	0	0	0
120	1.04882	0	0	0	0	0	6.42329	0	0	2.78659	0	4.97258	0	0	0	2.81316	0	0	0	0	0	0	0	0	0	0	0	0	0	0	0	0	0	0	0	0	0	0	0	0	0	5.16366	0	0	0	0	0	3.46559	0
121	1.27136	0	0	0	0	0	2.42497	0	1.41735	2.26056	0	4.63478	0	0	0	4.56599	0	0	0	0	0	0	0	0	0	0	0	0	0	0	0	0	3.28398	7.69869	0	0	5.62248	0	0	0	0	7.16277	0	0	0	4.75296	0	0	0
122	0	0	0	0	5.64097	0	0	0	2.52408	0	0	0	0	0	0	1.25074	0	0	0	0	1.75533	0	0	2.17815	0	0	0	4.44941	0	0	6.76201	0	1.78771	5.84519	0	0	0	0	0	0	0	0	0	0	0	0	0	0	0
123	2.17114	0	0	0	0	0	0	0	0	0	0	0	0	3.05936	0	0	0	0	0	0	0	0	0	0	0	0	0	0	2.20579	0	0	0	0	0	0	0	0	0	0	0	0	0	0	0	0	0	3.1688	0	0
124	0	0	0	0	0	0	0	0	0	0	0	0	0	7.28123	0	0	0	0	0	0	0	0	0	0	0	0	0	0	0	0	0	0	0	0	0	0	0	0	0	0	0	0	0	0	0	0	2.16235	0	0
125	0	0	0	0	0	0	0	0	0	3.08214	0	0	0	7.1061	0	0	0	0	0	1.09877	0	0	0	0	0	0	0	0	0	0	0	0	2.06602	0	0	0	0	0	0	0	0	0	0	0	2.69393	0	2.56068	0	0
126	2.51307	0	0	0	2.97968	0	4.62738	0	0	4.17011	0	6.47817	0	0	1.26006	1.4096	0	0	0	0	0	0	0	0	0	0	0	0	0	2.42212	4.64257	0	2.99554	0	0	0	0	0	0	0	0	0	0	0	4.35973	0	3.65495	0	0
127	2.43771	0	0	0	0	0	0	0	0	2.53411	0	0	0	0	3.42414	0	0	0	0	0	0	0	0	0	0	0	0	0	0	2.49632	0	0	0	0	0	0	0	0	0	0	0	0	0	0	3.63881	0	0	0	0
128	0	0	0	0	0	0	0	0	0	3.50348	0	0	0	0	0	3.84119	0	0	0	3.14773	0	0	0	0	0	0	0	0	0	2.87268	7.34072	0	1.90103	4.63483	0	0	1.60933	0	0	0	0	0	0	0	3.90018	0	3.00143	0	0
129	0	0	0	0	0	9.64789	0	0	0	4.7805	0	0	0	0	0	5.2568	0	0	0	4.24169	0	0	0	0	0	0	0	0	0	0	0	0	0	0	0	0	0	0	0	0	0	0	0	0	5.96655	0	1.85685	0	0
130	3.18822	0	0	2.16279	3.15971	0	0	0	0	2.27336	0	0	0	0	0	0	0	0	0	3.73401	0	0	0	0	2.07391	0	0	0	0	0	0	0	0	7.87593	0	0	3.34837	0	0	0	0	0	2.82045	0	5.21395	5.36831	2.64646	0	0
131	1.84822	1.10822	0	0	0	0	6.84864	0	0	3.58257	0	5.34086	0	1.28969	5.46874	1.84822	0	0	0	3.28189	0	0	0	0	0	0	0	0	0.94459	0	0	0	0	0	0	0	2.89039	0	0	0	0	7.37797	0	0	0	0	0	0	0
132	1.44971	0	0	0	6.01548	0	0	0	0	3.89261	0	2.52178	0	6.03549	0	0	0	0	0	0	0	0	0	0	4.94192	0	0	0	0	0	0	0	0	0	0	0	0	0	0	0	0	0	0	0	3.22598	0	0	0	0
133	0	0	0	0	0	0	0	0	0	3.17274	0	4.7406	0	6.61452	0	0	7.10525	0	0	0	0	0	0	0	0	0	0	0	0	0	0	0	0	0	0	0	0	0	0	0	0	0	0	0	0	1.78952	0	0	0
134	6.7854	4.86696	0	0	6.6812	0	0	0	0	0	0	0	0	0	0	0	0	0	0	0	0	0	0	0	0	0	0	0	0	0	0	0	0	0	0	0	0	0	0	0	0	0	0	0	0	0	0	0	0
135	0	0	0	0	0	0	0	0	0	0	0	0	0	4.68748	0	0	0	0	0	0	0	0	0	0	0	0	0	0	0	0	0	0	0	0	0	0	0	0	0	0	0	0	0	0	0	0	0	0	0
[truncated: 5,000 more columns]
