# Supplementary material for: Accuracy of mutual predictions of plant and microbial communities vary along a successional gradient in an alpine glacier forefield
Source: Front Plant Sci. 2023 Jan 13;13:1017847. doi: 10.3389/fpls.2022.1017847 (PMC9880484; doi:10.3389/fpls.2022.1017847)
Supplement: Supplementary file 1 [file DataSheet_1.zip › Table S4.xlsx]

## Sheet: Table S4
Environmental parameters table used as explanatory variables in predictive models.
Plot_number	Plot_ge	Temperature	Soil_pH_Wert
1	NA	NA	7.2
2	6	7.96	7.1
3	6	9.63	6.9
4	8	9.82	6.9
5	11	9.35	7
6	NA	NA	6.8
7	16	9.78	6.7
8	18	9.73	6.6
9	21	9.9	6.4
10	31	9.98	6.5
11	30	9.97	5.6
12	34	10.2	5.6
13	34	10.47	6.1
14	35	10.46	5.2
15	35	10.63	6.1
16	35	10.58	5.3
17	36	10.01	5.8
18	36	10.52	5.5
19	36	10.55	5.8
20	37	10.18	5.6
21	37	11.03	5.8
22	37	10.77	4.5
23	38	10.51	4.7
24	38	10.44	4.9
25	39	10.37	5.5
26	39	10.64	5.1
27	39	11.02	5.3
28	40	NA	5.6
29	40	11.02	5.6
30	40	10.81	5.9
31	41	11.53	5.4
32	41	10.55	5.6
33	41	9.35	5.6
34	42	NA	4.9
35	42	10.06	5.5
36	43	10.79	4.7
37	44	11.01	5.2
38	45	11.01	5.2
39	46	11.21	5.8
40	47	10.04	5.6
41	48	10.27	5.6
42	49	10.94	5.4
43	50	10.71	5.2
44	51	10.73	4.9
45	52	NA	4.8
46	53	10.45	5
47	54	10.35	5.1
48	54	10.57	5.8
49	55	10.81	5.8
50	56	10.16	5.3
51	57	10.53	6.3
52	58	10.64	5.6
53	59	11.35	5.6
54	60	10.6	5.6
55	61	11.21	5.7
56	62	11.01	5.3
57	63	9.41	5.2
58	63	9.67	5.2
59	64	10.78	5.3
60	65	11.01	4.6
61	66	13.94	4.5
62	67	10.97	5
63	68	10.45	5.4
64	69	10.37	5.6
65	70	10.71	4.3
66	71	11.55	5.8
67	72	NA	5.6
68	72	11.63	5.9
69	73	11.79	5.5
70	74	12.1	5.3
71	75	12.05	5.7
72	76	11.53	5.9
73	77	11.71	5.6
74	78	11.85	5
75	79	NA	5.6
76	80	11.4	5
77	81	NA	5
78	81	11.48	5
79	82	11.77	5
80	83	11.85	5.1
81	84	11.55	4.8
82	85	11.46	5.2
83	86	11.65	5.2
84	87	11.99	5
85	88	11.45	5.4
86	89	11.57	4.7
87	90	11.93	4.2
88	91	NA	4.4
89	92	10.67	5.1
90	94	NA	4.8
91	95	NA	5
92	96	10.37	5.8
93	97	10.01	5.9
94	99	11.57	5
95	100	11.21	5.6
96	101	11.24	5
97	102	11.84	4.5
98	104	12.2	4.7
99	105	11.52	4.6
100	106	11.24	4.5
101	107	11.86	4.9
102	109	11.54	4.9
103	110	12.15	4.5
104	111	11.9	5.1
105	112	10.4	4.9
106	114	11.55	5.3
107	115	11.05	5.2
108	116	11.39	4.7
109	117	11.15	4.9
110	119	10.66	5.2
111	120	11.33	4.9
112	121	11.85	4.8
113	122	11.37	4.8
114	124	11.19	5
115	125	12.06	4.8
116	126	11.08	4.8
117	127	10.05	6.2
118	129	11.15	5.2
119	131	10.9	4.4
120	134	10.27	5.1
121	136	10.64	4.8
122	138	7.64	5.2
123	140	9.11	5.8
124	143	9.43	5.9
125	145	10.1	6.1
126	147	9.65	5.9
127	150	10.03	5.8
128	152	11.43	5.6
129	154	11.57	NA
130	157	10.82	5.6
131	159	11.41	5.4
132	162	8.91	6.1
133	164	9	5.7
134	166	10.14	6.1
135	168	8.05	6.3
