# Supplementary material for: Accuracy of mutual predictions of plant and microbial communities vary along a successional gradient in an alpine glacier forefield
Source: Front Plant Sci. 2023 Jan 13;13:1017847. doi: 10.3389/fpls.2022.1017847 (PMC9880484; doi:10.3389/fpls.2022.1017847)
Supplement: Supplementary file 1 [file DataSheet_1.zip › Table S5.xlsx]

## Sheet: Table S5
All the 20 dependent variables used for predictive models.
Plot_number	PlantsSpePC1	PlantsSpePC2	PlantsFunPC1	PlantsFunPC2	Shannon	PD	FDis	BacteriaPC1	BacteriaPC2	BacteriaFunPC1	BacteriaFunPC2	diversity_bacteria	FungiPC1	FungiPC2	FungiFunPC1	FungiFunPC2	diversity(orig_fungi.CT)	plotAge	Temperature	Soil_pH_Wert
1	NA	NA	NA	NA	NA	NA	NA	11.3633	-10.5014	-1002.8	-272.647	5.12595	5.19548	-8.48697	20.5522	-40.246	2.7622	NA	NA	7.2
2	1.70452	3.28399	NA	NA	0.693147	519.953	NA	10.7398	-10.7375	1064.14	-294.223	4.12473	7.18313	-9.20539	20.9883	-27.449	3.29034	6	7.96	7.1
3	1.77895	3.45817	-71.1716	5.46725	1.54963	1161.21	4.08343	13.8348	-8.44841	828.022	-201.083	4.34069	2.8866	-7.7809	31.6806	-56.1888	1.29151	6	9.63	6.9
4	1.81924	3.41531	-69.9784	4.96091	0.841299	1165.2	2.50687	16.0846	-9.16544	1089.13	-222.568	4.20945	7.5598	-6.62577	22.2355	-32.048	2.78707	8	9.82	6.9
5	1.71091	3.31943	-84.9929	6.64093	1.48243	943.309	4.69239	14.6489	-8.74192	1324.07	-189.946	3.93794	7.1393	-7.61723	24.1599	-21.5489	3.67257	11	9.35	7
6	NA	NA	NA	NA	NA	NA	NA	10.8219	-10.8186	361.948	-424.819	4.14996	4.80477	-8.53368	22.3602	-44.9764	2.86671	NA	NA	6.8
7	1.73987	4.17293	-69.342	4.42039	1.71142	1142.8	5.09819	14.7391	-6.51276	1651.02	-90.821	3.78166	8.17447	-8.50544	23.6564	-25.739	3.38691	16	9.78	6.7
8	1.54756	4.19969	-52.0285	1.25487	1.8062	1181.3	4.75514	14.3909	-3.61002	982.149	-231.145	4.23623	5.7543	-8.02223	20.8892	-11.7041	3.48305	18	9.73	6.6
9	1.02629	8.19641	-31.3334	3.03518	2.09014	1547.06	5.50862	11.7683	-3.9184	346.818	-95.6879	4.52935	7.41756	-8.04666	20.4919	-4.50058	3.30235	21	9.9	6.4
10	1.68345	3.811	-79.3338	5.4179	1.6336	999.592	5.42124	6.13904	2.02923	626.178	72.0853	4.44307	9.12813	-5.80536	23.8826	-8.86843	3.44827	31	9.98	6.5
11	1.16548	4.75487	-34.5843	2.07623	2.40693	1704.15	5.80449	12.6615	-0.316905	1232.72	-107.659	3.76979	8.15491	2.67374	24.0796	-24.3649	3.38818	30	9.97	5.6
12	0.969394	3.76534	-1.40648	-4.37531	2.27604	2222.75	5.05901	-2.08075	3.54496	995.536	105.116	4.14786	-0.0141671	2.20253	-138.717	-33.7582	2.91453	34	10.2	5.6
13	1.18101	2.34574	-28.2802	-1.77768	2.56043	1579.82	5.55777	6.87953	5.46049	1001.7	-3.11398	4.20317	1.2753	4.57945	-75.9052	-26.5968	2.56642	34	10.47	6.1
14	0.417539	1.61409	-36.6329	0.984089	2.33682	1809.73	5.25926	-3.40789	4.4256	494.065	51.2085	4.34157	3.7206	3.23665	23.5624	-7.68459	3.02738	35	10.46	5.2
15	0.317706	3.7836	-22.7473	-7.6887	2.67096	1767.92	5.49026	0.196235	7.67772	279.928	94.3401	4.41412	5.22396	9.50265	24.9695	19.3194	3.91961	35	10.63	6.1
16	-0.096723	3.84665	-35.2975	-2.63501	2.04065	1854.41	5.39835	-4.2441	0.797796	1029.69	155.214	4.16912	1.7654	6.17787	22.0195	32.8369	2.89778	35	10.58	5.3
17	1.20778	2.66984	-40.6515	-2.64361	1.68866	1515.35	5.99382	-1.55382	7.25747	440.768	99.5899	4.38688	-0.344604	5.15047	-7.20808	31.0645	3.77501	36	10.01	5.8
18	0.404279	3.4151	-36.9738	-1.34332	2.33777	1886.02	5.41348	NA	NA	NA	NA	NA	8.47572	6.89787	21.3494	-6.15572	3.55789	36	10.52	5.5
19	-5.72597	4.63474	-4.35877	8.2177	2.21378	2142.55	5.66008	-5.7679	2.75597	76.6913	208.175	4.52919	-1.12458	-0.865735	26.6629	-30.3041	1.85275	36	10.55	5.8
20	1.18105	3.94912	-42.4504	5.94086	2.00219	1920.06	5.98935	5.35029	2.68391	1394.47	-5.69074	3.82048	2.67489	1.9489	28.3092	-45.8808	2.66824	37	10.18	5.6
21	0.675881	3.87934	-54.2974	2.77925	1.96978	1497.36	5.66778	-1.54126	-2.18554	-227.837	179.022	4.68618	-0.989715	-0.719313	17.168	-10.0627	2.42711	37	11.03	5.8
22	-1.39671	1.53873	-27.8018	0.12458	1.33335	1248.48	4.20656	0.462455	2.3054	1130.47	224.551	4.15598	-4.48236	2.72904	14.4855	29.115	3.2704	37	10.77	4.5
23	1.25306	2.72149	-59.2709	0.466018	1.80311	1562.11	5.54907	-9.64196	-7.2522	-106.62	395.43	4.60003	-0.194618	-4.26292	13.9432	-40.9291	2.62324	38	10.51	4.7
24	0.938319	-1.36988	-28.7884	1.91383	1.96741	1799.59	5.11642	-6.95897	-5.75361	434.221	225.078	4.35833	-5.14856	1.10853	21.1825	53.529	3.27309	38	10.44	4.9
25	1.24806	2.20735	-52.2285	2.67455	1.87455	1192.38	5.98363	5.17611	7.78015	-657.993	-294.858	4.41634	8.67068	4.42972	20.5812	-5.35543	3.77218	39	10.37	5.5
26	2.4563	3.71014	-47.8744	3.74311	1.80659	1741.01	5.74831	-0.619821	-6.08706	169.855	77.2709	4.50908	3.28861	5.2351	8.31188	5.5771	3.79454	39	10.64	5.1
27	1.81012	2.38866	-62.1054	3.30473	1.66073	1046.07	5.77933	-2.5313	-3.31374	-693.961	107.907	4.83583	-2.35427	1.41257	19.2301	24.1669	3.40984	39	11.02	5.3
28	2.55116	2.53978	-48.5365	5.76699	1.56075	1550.65	5.39924	10.9427	5.37402	133.592	-161.372	4.22029	9.30949	-0.485424	7.61334	-32.7801	3.13861	40	NA	5.6
29	2.80856	4.07359	-31.1827	1.78352	1.2671	1030.41	5.59749	10.1538	-0.510331	113.981	-193.033	4.47439	12.3148	-2.45778	24.6385	-17.166	3.73572	40	11.02	5.6
30	1.92846	3.34638	-63.7934	2.55403	1.96008	1335.64	6.31661	11.7303	-0.514483	404.057	-281.533	4.15564	12.5047	-3.68595	27.5792	-22.6826	3.38222	40	10.81	5.9
31	1.51874	1.1779	-36.4231	-0.493987	2.30381	1685.29	5.94829	-3.7091	4.40262	-128.007	144.723	4.30021	4.22496	8.36128	22.26	-8.9866	3.11197	41	11.53	5.4
32	1.95942	3.63931	-39.197	0.654872	0.842419	1453.11	2.17925	13.2631	-3.38048	-309.618	-472.78	4.53961	8.29583	-8.80386	23.8185	0.199121	3.98718	41	10.55	5.6
33	1.81627	4.9465	-66.9964	-1.19125	1.19295	1040.88	4.11294	11.8023	-5.86654	145.446	-369.755	4.34421	9.74603	-7.26568	24.5075	-32.389	3.32673	41	9.35	5.6
34	0.745177	2.70868	17.209	-14.6234	2.39174	1995.77	5.02758	-7.68988	-1.1846	-945.353	251.726	4.87858	NA	NA	NA	NA	NA	42	NA	4.9
35	1.94834	3.986	-60.9114	1.79033	1.81595	1235.53	5.7197	13.1861	-6.9659	701.968	-230.447	4.06252	3.73356	-6.82993	28.9495	-55.2972	1.42228	42	10.06	5.5
36	1.30215	-2.50577	-28.8213	-0.274738	2.02179	1347.01	5.02402	-8.96126	-3.4107	-352.703	391.644	4.67558	-0.0405218	3.80291	21.9521	-16.4201	3.26886	43	10.79	4.7
37	1.00553	-2.00515	23.4616	-9.95596	1.96333	1572.02	4.82405	-5.14279	8.73888	-2076.5	357.633	5.01556	-1.89549	3.94056	-110.322	-7.26503	2.06983	44	11.01	5.2
38	0.942717	1.76614	-22.6675	-7.16108	2.27123	1991.85	5.12554	NA	NA	NA	NA	NA	1.38943	4.15769	20.97	27.7891	3.15176	45	11.01	5.2
39	2.11784	2.89352	-52.8657	3.09568	2.20227	1649.77	5.84764	12.8052	-8.45586	-663.154	-614.542	4.62552	10.3687	-6.98744	21.8227	-4.04473	4.38633	46	11.21	5.8
40	2.09778	3.70439	-61.772	5.25289	1.29585	910.863	5.79026	13.518	-2.51527	363.809	-214.697	4.34084	8.44226	-2.20212	22.7697	-19.2884	2.88911	47	10.04	5.6
41	1.88843	3.31716	-57.6913	5.3857	1.91604	1146.44	6.13639	9.66746	1.4692	-304.581	-413.516	4.6083	9.61916	-0.320982	24.88	-7.03194	3.79347	48	10.27	5.6
42	1.82192	1.03566	-31.1899	3.6058	1.99224	1383.61	5.63837	1.5915	5.71765	225.49	-89.1565	4.16611	6.70806	6.26626	-25.7283	-18.7965	3.06325	49	10.94	5.4
43	2.08431	1.90651	-26.8996	-6.94518	2.01289	1223.77	4.72289	-3.07081	2.20139	-1056.11	-68.8991	4.81289	5.33689	3.45318	24.1002	-17.5505	3.12903	50	10.71	5.2
44	1.95291	-0.452534	-36.3842	3.792	2.16474	1612.14	5.11675	1.42249	7.69754	-1049.17	-219.016	4.87904	3.31948	12.0723	17.1427	-5.947	3.75327	51	10.73	4.9
45	1.71399	2.19833	-25.2644	-4.10674	2.49976	1366.74	5.91987	-4.1496	7.859	-641.342	-36.686	4.73512	2.69633	8.2818	23.6829	-17.7882	3.05941	52	NA	4.8
46	1.30466	4.16802	-22.9334	-0.772657	2.28662	1397.92	6.03744	-3.13062	9.45113	-948.615	-99.0005	4.68267	5.18321	8.25977	21.1323	-9.08957	3.35118	53	10.45	5
47	2.18995	3.89671	-59.102	6.02837	1.48291	979.304	5.29077	9.67645	5.59365	-693.849	-229.029	4.69229	5.99532	1.26452	17.5993	0.433235	2.44576	54	10.35	5.1
48	1.93533	2.47479	-31.164	2.76651	1.95374	1075.81	6.08501	12.7386	-4.42324	-548.046	-445.882	4.50856	8.80148	-8.11608	21.7807	-7.76183	2.23452	54	10.57	5.8
49	1.75328	3.36235	-72.211	2.78514	1.79095	1150.24	5.6573	5.02117	6.99101	-247.824	-231.789	4.43606	6.20602	1.51038	24.6345	-30.5207	3.36929	55	10.81	5.8
50	1.16204	5.18744	-20.7344	-3.32642	2.49949	2222.18	5.69292	-11.152	1.65084	-951.184	303.357	4.53137	5.8845	4.31938	18.2631	1.88831	2.87275	56	10.16	5.3
51	1.97781	3.20523	-55.8955	0.478908	2.18993	1417.57	5.43318	13.6409	-1.28153	406.097	-120.73	4.45641	4.06542	-2.90469	-5.51849	71.4049	2.79607	57	10.53	6.3
52	1.5961	1.93725	-18.6615	9.38282	2.64587	1640.37	5.99678	-2.22829	3.6376	-946.703	-3.30153	4.72683	1.55673	2.35176	28.0154	-45.3158	1.98702	58	10.64	5.6
53	1.9242	-3.78459	-9.48246	-3.05728	2.36337	1859.69	4.58212	-4.22303	8.88484	-326.212	-7.55807	4.62968	-1.91345	5.74371	-98.5053	-22.2275	2.5635	59	11.35	5.6
54	1.44246	2.46902	-37.675	0.311483	2.63071	1708.94	5.56839	2.75345	10.2415	-2090.16	-169.686	5.13399	2.9226	5.18243	-62.5259	3.32439	3.73309	60	10.6	5.6
55	1.89507	-3.0383	11.5046	-6.7355	2.66511	1605.2	5.22893	-6.8555	3.59839	-687.212	137.896	4.7182	-5.52705	7.10836	7.47887	22.9147	3.75818	61	11.21	5.7
56	0.915907	-6.20934	44.707	-12.9194	2.36887	1653.23	5.08992	-6.60298	-2.2527	-30.7089	372.253	4.40804	-10.0045	-4.0495	15.4676	54.7421	3.92055	62	11.01	5.3
57	1.11932	0.591257	77.8436	-27.5145	2.63977	1461.8	5.843	-1.64874	7.15197	192.483	12.7237	4.35823	-5.23404	0.993167	-11.0496	47.6932	3.79858	63	9.41	5.2
58	0.406748	9.08526	31.6061	-30.2031	2.11249	1194.2	5.24929	-0.908493	5.87136	-783.873	-6.50919	4.79733	-3.99154	-0.334218	12.0158	21.6278	3.93433	63	9.67	5.2
59	2.76585	-3.22406	40.1802	-2.98502	2.22519	1876.74	5.28957	7.37475	7.51418	172.778	-229.377	4.2225	1.64296	1.60492	-15.3296	-26.7259	2.3972	64	10.78	5.3
60	2.19882	-10.2711	43.6114	-9.83355	2.35147	2077.83	4.68113	-10.1795	-5.83471	-387.326	395.313	4.54461	-11.7563	2.68453	12.0758	14.2528	3.75629	65	11.01	4.6
61	2.93645	-8.63459	105.208	-10.3282	1.8131	1864.27	3.65795	NA	NA	NA	NA	NA	-9.22406	-1.75896	20.3192	38.3939	3.90739	66	13.94	4.5
62	2.71106	-1.0046	65.5261	-26.8551	2.25525	1863.97	5.1249	-1.98614	4.9077	902.159	98.4607	4.08457	-5.17836	-1.51498	-6.20091	23.8642	3.05858	67	10.97	5
63	1.28521	1.57898	75.0489	-28.6003	2.56045	1760.83	5.84937	-1.72974	10.1735	-539.968	75.5004	4.65534	-4.77747	2.4114	10.0456	51.17	3.18472	68	10.45	5.4
64	1.55872	3.21581	-62.7765	4.79294	2.18415	1156.16	6.06436	6.16431	6.99641	-663.488	-247.933	4.7144	10.8109	1.43987	25.2032	-14.7387	3.56173	69	10.37	5.6
65	0.667236	-5.64539	23.2031	-10.1789	2.20057	1631.49	4.6741	-8.83802	-7.48294	-662.189	212.701	4.79148	-5.1437	-3.23679	4.007	1.0589	3.1147	70	10.71	4.3
66	2.50531	0.189881	-8.94154	-3.64577	2.39435	1435.39	6.18966	11.412	1.92104	463.705	-355.188	4.21654	9.87048	3.76393	23.8307	-24.9095	3.53465	71	11.55	5.8
67	1.55394	-1.47216	-33.9465	-1.93913	2.36553	1844.13	5.45732	-0.644299	-0.0384001	1309.49	-61.5148	3.75194	1.75089	9.37748	21.4959	42.6461	3.60609	72	NA	5.6
68	1.75594	2.18158	-52.2186	-3.76525	2.07426	1318.57	5.52781	2.66119	5.4082	108.594	-244.06	4.39722	0.181443	9.93884	20.8731	-1.07783	3.21587	72	11.63	5.9
69	1.66277	0.294323	-41.9062	-4.02069	2.42453	1279.8	5.89874	10.064	1.80482	-409.401	-446.135	4.59777	7.55741	4.66836	11.4305	-11.089	3.20504	73	11.79	5.5
70	1.73806	2.70269	-59.3967	2.54665	2.16105	1409.66	5.97417	5.64478	1.61262	-103.567	-221.128	4.58655	6.35025	9.53133	22.4141	9.21275	3.78042	74	12.1	5.3
71	1.22223	5.08382	-41.7557	1.34529	2.27049	1973.87	6.00236	-4.14142	1.73451	410.589	-46.346	4.18832	1.45882	11.7287	21.8515	23.7042	3.31663	75	12.05	5.7
72	1.51441	-0.467803	-15.6016	-8.88111	2.56874	2221.82	5.75995	-1.83111	7.24419	1481.44	44.3105	3.82543	2.1703	8.928	23.3618	-24.7122	3.37027	76	11.53	5.9
73	1.61519	-4.74818	-17.4691	0.183124	1.96737	1663.78	5.01962	0.607782	5.45486	-280.222	-67.2713	4.67215	2.9094	8.58406	22.4112	-18.6126	3.5033	77	11.71	5.6
74	1.70375	-4.60154	-23.9133	0.480656	2.00858	1197.62	4.48554	-1.76556	4.17708	-218.245	-42.7989	4.57199	-3.46703	3.94232	-21.9868	6.53842	3.3075	78	11.85	5
75	1.94479	2.32387	-47.6841	4.18456	2.38985	1451.41	5.58493	5.69689	2.42737	977.975	-118.054	4.01348	2.55383	1.34615	22.016	-29.5435	2.9457	79	NA	5.6
76	1.74993	-10.553	37.0991	-3.62965	2.13508	1940.53	4.84943	-5.16462	-0.0872065	440.513	210.672	3.92934	-9.46695	-3.3761	5.23192	70.444	3.30876	80	11.4	5
77	0.834304	-3.63819	36.2688	-12.6502	2.62982	2002.48	5.59602	-6.27702	8.40409	-148.596	102.931	4.43885	-10.6721	3.7891	10.3601	112.63	2.99512	81	NA	5
78	1.37744	-4.71733	5.40338	-9.18701	2.18706	1336.82	5.3085	-9.49843	-0.519253	797.171	286.216	4.20974	-10.6391	1.05353	7.10324	5.74582	3.21834	81	11.48	5
79	0.807974	-6.02062	17.7967	-12.6624	2.42953	1995.39	5.3543	-8.84526	1.73252	734.159	254.242	4.29565	-11.9496	-1.37018	-22.2665	30.9992	3.30138	82	11.77	5
80	1.36725	-5.65926	-1.888	-13.0633	2.30589	1809.05	5.67568	-7.56505	5.78428	-428.179	74.746	4.47514	-8.01238	9.2049	17.9338	65.9357	3.2006	83	11.85	5.1
81	1.10834	-6.46714	35.8096	-8.03178	2.53528	2215.49	5.48744	-9.24394	-3.58756	540.366	120.244	4.21141	-7.28449	0.517239	-65.3339	11.9798	3.18785	84	11.55	4.8
82	0.995467	-7.00727	14.1471	-10.518	2.52715	1969.7	5.33285	-5.20209	8.7073	-1043.71	29.1615	4.75972	-11.0465	6.11521	11.3939	17.4831	3.66801	85	11.46	5.2
83	1.61708	-6.80146	19.888	-9.38857	2.54743	1925.08	5.28232	-6.22695	9.7426	-1240.12	86.1529	4.84397	-5.37357	4.3518	-199.961	-23.0036	2.89357	86	11.65	5.2
84	1.2395	-1.13734	-24.9572	-2.1034	2.29638	1941.54	5.30534	0.614395	11.6441	-753.648	-227.413	4.69743	0.979327	6.92406	10.4296	13.3082	3.6019	87	11.99	5
85	1.15897	-1.68464	-25.2249	-0.879361	2.39229	1940.98	5.38559	-8.68597	5.68069	-723.36	14.1422	4.57144	-8.11663	0.744714	8.81646	-19.8652	3.52798	88	11.45	5.4
86	-17.1933	-2.38919	19.9231	37.1711	1.70343	1672.44	5.48111	-12.4399	-4.02022	738.988	229.336	4.25969	-8.6874	-2.28541	-75.207	1.20444	2.84155	89	11.57	4.7
87	0.325208	-1.80903	-11.7694	1.07275	2.52713	2011.11	6.00121	-14.3672	-5.72135	-539.153	375.846	4.66082	-12.4911	-2.29238	13.6013	14.9425	3.11646	90	11.93	4.2
88	1.22261	-6.35981	12.124	-0.48994	2.39548	2301.32	4.9009	-4.03307	-4.71215	2089.18	169.936	3.44086	-8.61141	-2.36248	5.38118	19.9779	3.47181	91	NA	4.4
89	1.87823	1.38553	-35.5481	2.38897	2.25301	1289.18	6.18108	-6.53812	5.74045	439.084	27.6677	4.28995	-2.27108	6.04198	15.5039	-32.0265	3.49595	92	10.67	5.1
90	1.34885	-0.180243	-11.919	17.0983	2.34969	1721.79	4.91135	-10.0444	-3.08238	-677.077	156.039	4.71294	-7.19351	1.05248	6.82921	20.0448	3.82213	94	NA	4.8
91	1.05216	-16.5116	94.0114	-24.9803	2.38852	1629.3	5.26565	-9.39115	1.07015	-98.1566	232.865	4.51679	-3.50027	-4.57439	-201.764	-32.7609	2.04496	95	NA	5
92	0.226928	-13.4714	106.346	-39.5206	2.47328	1584.2	5.78813	0.351577	10.1326	-492.899	-106.403	4.52314	-3.21497	-0.402686	1.49567	34.9481	3.49898	96	10.37	5.8
93	1.67624	-1.61217	107.158	-37.4208	2.54715	1838.88	5.89788	-7.13215	7.7499	-853.586	100.208	4.74182	-7.40989	-1.73795	19.8265	-0.668849	3.51497	97	10.01	5.9
94	-0.335812	-8.72954	32.7415	-7.49172	2.42245	2014.78	5.19052	-9.10584	-9.53249	-67.2347	341.59	4.5262	-7.64279	-6.26557	-3.60449	21.0582	3.33879	99	11.57	5
95	0.175541	-25.0748	194.037	-83.4923	2.20981	1405.24	6.47768	-2.09532	9.42539	99.3096	8.1249	4.50342	-4.91176	-5.13633	17.0495	-0.924522	2.88249	100	11.21	5.6
96	-0.00427816	-15.298	88.0785	-30.2793	2.44062	2218.14	4.73384	-7.99617	1.4381	897.347	135.107	3.85561	-6.77473	0.323916	22.7252	4.71362	3.09195	101	11.24	5
97	0.814922	-3.58412	39.0784	10.3293	2.42744	1809.94	5.75745	-8.74941	-11.3226	-100.732	459.315	4.70478	-6.7292	-7.42726	-81.9358	19.9916	3.0152	102	11.84	4.5
98	-0.165623	-2.78486	6.26349	5.0205	2.4037	1905.42	5.6349	-6.33717	-11.493	353.325	346.09	4.38353	-8.3586	-6.14403	23.3099	0.400615	3.54417	104	12.2	4.7
99	-0.989758	-2.9932	9.95548	-7.70056	2.47825	1516.21	5.02441	-10.3528	-11.9399	-220.995	517.057	4.56212	-8.32796	-6.65874	-119.046	-6.70902	3.03149	105	11.52	4.6
100	0.39712	-11.4629	69.5369	-8.35759	2.53303	1813.94	5.01841	-11.2347	-10.8014	-734.702	389.041	4.66372	-11.4029	-5.91818	-8.69873	6.23409	3.28704	106	11.24	4.5
101	1.7823	-3.86586	2.1966	-11.1963	2.36936	1958.63	5.6216	-8.53301	0.8587	-290.802	124.783	4.52653	-6.6252	2.03839	-21.0031	22.4241	3.78494	107	11.86	4.9
102	-3.78165	-2.36	12.7495	6.04528	2.55934	1746.16	5.62694	0.43197	4.22133	-152.468	-229.109	4.47362	-5.55127	3.32275	-5.85123	13.7658	3.54229	109	11.54	4.9
103	0.556025	-9.28398	44.5288	-20.8309	2.49081	1740.41	5.47697	-9.98567	-1.40543	-780.928	239.918	4.79914	-9.52539	1.70676	-11.7854	52.1425	3.59615	110	12.15	4.5
104	1.63316	-4.01791	5.28102	-5.88322	2.39899	1330.51	5.48179	-9.47701	-8.1502	-123.146	158.776	4.58341	-4.61818	-2.64785	4.54233	19.0259	3.41704	111	11.9	5.1
105	1.91874	-2.38226	-18.5773	-7.14693	2.49392	1724.16	5.9731	NA	NA	NA	NA	NA	NA	NA	NA	NA	NA	112	10.4	4.9
106	0.832153	-0.160654	-23.9611	-8.25676	2.45097	1876.95	5.69045	NA	NA	NA	NA	NA	6.74649	7.36714	25.1683	12.7081	4.41506	114	11.55	5.3
107	0.559549	-4.34487	10.958	-22.3621	2.44906	1380.22	5.69547	-1.53273	4.65886	120.132	-248.359	4.41049	-1.22279	6.88437	15.4531	27.3584	4.0763	115	11.05	5.2
108	0.613093	-3.93013	10.3711	-18.7408	2.3537	1513.25	5.86215	NA	NA	NA	NA	NA	NA	NA	NA	NA	NA	116	11.39	4.7
109	0.671729	-9.12052	46.2753	-22.9436	2.35077	1752.15	5.75514	-9.68982	-5.81386	765.881	283.436	4.21488	-6.4264	-2.31541	0.714858	26.366	2.42418	117	11.15	4.9
110	1.4756	0.641295	-21.4205	-9.18376	2.01727	1599.03	4.73679	-3.88529	5.17156	327.347	-5.94736	4.21884	-4.396	4.22635	11.9136	28.8133	3.59893	119	10.66	5.2
111	1.83321	1.1744	-36.5591	10.9175	2.40573	1950.4	5.63464	-1.3495	4.50718	-208.725	-124.602	4.50425	4.58291	-1.4501	12.927	-30.1453	2.78434	120	11.33	4.9
112	2.10418	2.08265	-8.23217	26.0379	2.34305	1812.33	5.87085	-8.6699	-7.45178	-660.112	158.511	4.75539	0.336095	-4.59235	1.3943	-22.6372	2.72503	121	11.85	4.8
113	1.33658	-5.29101	1.38523	-12.206	1.91799	1987.2	5.12539	-9.8016	-11.8247	-679.796	394.66	4.78922	-4.50517	-2.44517	-54.9565	-14.06	2.67079	122	11.37	4.8
114	-18.0558	-9.74148	47.5093	24.6722	1.57899	1485.43	5.14998	-9.05136	-8.79399	-713.112	-24.8218	4.74214	-1.07223	-4.19906	21.2962	-2.15466	2.82383	124	11.19	5
115	1.29638	-7.96776	22.1981	-14.3894	2.54071	2056.07	5.38852	-11.6002	0.274191	-116.969	136.85	4.42948	NA	NA	NA	NA	NA	125	12.06	4.8
116	1.3819	-0.219431	-25.5602	0.756249	2.2838	1627.54	5.7282	NA	NA	NA	NA	NA	0.24066	3.95678	-45.3558	22.9454	2.97301	126	11.08	4.8
117	2.20376	2.76347	-39.8349	5.74263	1.38803	941.395	5.64751	12.0418	-4.6023	-1147.89	-693.826	4.71509	NA	NA	NA	NA	NA	127	10.05	6.2
118	1.31743	0.293696	-25.3787	6.20551	2.75236	2323.4	5.39605	-0.322933	2.2686	-630.911	-55.1255	4.70481	3.11489	0.785901	16.3635	-17.0591	2.93592	129	11.15	5.2
119	1.36351	-2.66289	-2.65197	18.5094	2.60144	1578.34	5.73125	-13.3413	-7.01066	-610.382	137.532	4.766	-5.00942	-0.517705	10.5795	63.5221	3.18641	131	10.9	4.4
120	0.969369	-7.35703	38.0867	-13.8705	2.50861	2128.35	5.39886	-10.8967	-11.0829	-455.671	390.962	4.81382	-5.94807	-6.01244	-68.3903	60.0823	3.7298	134	10.27	5.1
121	1.84595	-0.889259	-14.6535	12.0957	2.57036	2006.97	5.80521	NA	NA	NA	NA	NA	-2.40485	1.61015	23.4335	14.9545	3.13681	136	10.64	4.8
122	-67.9284	-2.06386	222.138	84.1833	1.77571	966.729	5.38456	5.61918	4.92497	599.373	-193.439	4.19343	0.917101	-3.57248	-27.98	-16.8693	3.38662	138	7.64	5.2
123	1.75723	6.48037	93.3638	26.5411	2.02454	1516.47	5.46522	9.4802	4.50605	728.739	-134.709	4.33696	3.06289	-6.71889	20.6558	-43.2728	3.30053	140	9.11	5.8
124	0.48945	0.0387887	108.675	79.8664	2.43327	1949.96	5.55487	-6.792	0.639029	415.665	288.753	4.35874	0.715814	-5.76991	27.3479	-62.4462	2.89646	143	9.43	5.9
125	1.18185	5.33286	34.2122	25.2271	2.25941	1997.33	5.74462	4.74911	8.6504	-36.3126	-36.12	4.35752	0.878038	-4.43772	25.5107	-46.3433	3.19144	145	10.1	6.1
126	0.954199	-2.01579	16.7386	-16.5208	2.28721	2098.62	4.87455	3.49645	8.36651	843.295	-119.132	4.07418	-1.5968	0.89069	-36.0124	16.2197	3.49196	147	9.65	5.9
127	1.73788	-1.44441	109.983	66.1044	2.04698	1858.6	5.56232	10.1155	3.41231	1154.99	-110.099	4.01355	3.45248	-5.23567	3.50224	-30.9774	3.649	150	10.03	5.8
128	1.86895	-4.31091	-9.11442	-15.9125	2.57011	2315.64	5.716	-0.562414	7.76942	337.778	69.6754	4.10018	1.85824	5.81071	-16.5884	-11.2771	3.16416	152	11.43	5.6
129	0.6837	-0.871243	-3.44266	-8.15206	1.99113	2198.39	5.58255	0.824602	7.88156	-1629.22	-112.585	4.86492	1.85674	3.88582	-128.775	-4.66813	3.13014	154	11.57	NA
130	1.64534	2.88568	-45.0774	2.66279	2.18397	1842.33	5.98515	2.353	7.01845	-1903.48	-138.768	4.97824	5.84952	4.82492	7.94955	33.3271	3.13417	157	10.82	5.6
131	0.759462	2.27967	-34.9908	5.11814	2.29976	2195.9	5.59498	-2.71519	-2.4904	-412.798	-137.593	4.598	-0.367582	1.31541	23.621	11.7619	3.70773	159	11.41	5.4
132	2.15518	10.0745	102.506	124.744	1.16224	1495.16	6.08896	10.1787	0.427208	133.169	-70.8422	4.49542	0.103648	-5.56889	-6.67186	-20.0818	3.22149	162	8.91	6.1
133	-55.9969	0.93614	95.3759	111.196	1.12102	1409.81	2.97168	5.41676	3.65684	499.598	46.7361	4.26414	-2.74823	-5.52712	21.1715	-33.6863	2.7854	164	9	5.7
134	1.76693	3.85769	-73.0282	3.16968	1.9963	1288.96	5.65127	11.3005	-9.86539	1360.99	-22.898	4.11985	4.41925	-7.23359	7.18716	-37.6885	2.09092	166	10.14	6.1
135	0.898693	5.94046	46.2374	38.5917	1.95925	1424.94	5.24625	6.78767	-3.12734	525.763	94.2268	4.45857	1.84227	-8.3669	21.3003	7.51987	2.69935	168	8.05	6.3
