# Supplementary material for: Accuracy of mutual predictions of plant and microbial communities vary along a successional gradient in an alpine glacier forefield
Source: Front Plant Sci. 2023 Jan 13;13:1017847. doi: 10.3389/fpls.2022.1017847 (PMC9880484; doi:10.3389/fpls.2022.1017847)
Supplement: Supplementary file 1 [file DataSheet_1.zip › Table S6.xlsx]

## Sheet: TableS6
Functional composition of plant communities.
Plot number	Reproduction_allogamous	Reproduction_autogamous	Reproduction_mixed_mating	Diaspore_type_cone	Diaspore_type_fruit	Diaspore_type_fruit_with_appendage	Diaspore_type_fruitlet	Diaspore_type_mericarp	Diaspore_type_part_of_infructescence	Diaspore_type_seed	Diaspore_type_spore	Leaf_persistence_deciduous	Leaf_persistence_evergreen	Leaf_persistence_partly_wintergreen	Leaf_persistence_wintergreen	Life_form_herbaceous	Life_form_woody	Life_span_annual	Life_span_biennial_and_pluriennial-pollakanthic	Life_span_pluriennial-pollakanthic	Pollen_vector_insects	Pollen_vector_insects_and_selfing	Pollen_vector_insects_and_wind	Pollen_vector_selfing	Pollen_vector_wind	Strategy_type_C-R-S_strategists	Strategy_type_competitors	Strategy_type_ruderals	Strategy_type_stress-tolerant ruderals	Strategy_type_stress-tolerant_competitors	Strategy_type_stress-tolerators	Type_of_reproduction_seed_or_spore	Type_of_reproduction_seed_or_spore_and_vegetatively	Type_of_reproduction_vegetatively	Dispersal_of_diaspores_animals	Dispersal_of_diaspores_animals_and_wind	Dispersal_of_diaspores_self-dispersal	Dispersal_of_diaspores_water_and_wind	Dispersal_of_diaspores_wind	Height	Area	Weight	SLA
3	9	0	0.5	0	0	0.9	0.4	0	0	8	0	0.6	5.3	0.3	3.3	9.5	0	0	0	9.3	1.4	7	0	0	0.9	1	0	0	0.2	0.3	8	0.3	9	0	0	0.5	0	4.1	4.9	0.166054	0.0162523	0.0225446	0.357818
4	11	0	0.5	0	0	0.4	0.3	0	0	9.8	0	0.1	10.5	0.3	0.6	11.5	0	0	0	10.5	0.7	9.4	0	0	0.4	0.6	0	0	0.2	1.1	9.6	0.2	10.3	0	0	0.5	0	9.3	1.7	0.175896	0.0107925	0.0151821	0.251418
5	2.1	0	0.4	0	0	0.6	0.1	0	0	1.8	0	0.2	1.3	0.4	0.6	2.5	0	0	0	2.5	0.1	1.8	0	0	0.6	0.3	0	0	0	0.4	1.8	0.2	2.3	0	0	0.4	0	1.2	0.9	0.259224	0.0201483	0.0278682	0.262527
7	9.9	0	0	0	0	1.6	1	0	0	7.3	0	0.8	3.8	0	5.3	9.9	0	0	0	9.9	1.7	6	0	0	2.2	1.3	1.4	0	0	0.6	6.6	1.5	8.4	0	0.6	1.4	0.1	3.1	4.7	0.201464	0.0435846	0.0636333	0.317194
8	16.7	0	2.2	0	0	3.8	0.7	0	0	13.7	0	2.7	5.9	1.2	9.1	18.9	0	0	0	18.2	1.5	12.2	0	0	4.5	2.1	1.2	0	0.7	2.2	12.7	2.5	15.7	0	1	3.1	0	4.7	10.1	0.220533	0.0348971	0.0433873	0.307714
9	27.2	0	0.1	0	0	2.3	0.7	0	0	23.7	0	9.8	8.4	0	9.1	27.3	0	0	0	26.7	3	8.4	0.9	0	14.4	8.2	1	0	0.1	8.1	9.9	2.3	24.4	0	7.6	1.1	0.1	5.6	12.9	0.357863	0.0527687	0.0686244	0.327621
10	4.7	0	0	0	0	2.2	0	0	0	2.5	0	1.6	0.7	0	2.4	4.7	0	0	0	4.7	0	2.1	0	0	2.6	1.6	1	0	0	0.4	1.7	1.4	3.3	0	0.4	1	0	0.7	2.6	0.22292	0.0545645	0.0558295	0.374383
11	19.6	0.3	6.1	0	0	9.2	2.3	0.3	0	14.1	0	7	5.6	3	10.1	26	0	0.3	0	25.6	12.1	4.1	0	0	9.7	8.2	0.3	0.3	0.1	9.5	7.6	5.3	20.6	0	3.5	3.1	0	1	18.1	0.279186	0.0535696	0.0680201	0.397708
12	31.1	0.2	9.9	0	0	17.5	0.2	0	6.5	15.5	1.2	20.3	1.6	0	19.3	40.3	0.6	0.2	0	40.7	10.2	8.4	6	0.3	15.1	17.3	5.7	0.2	0	9.8	7.9	9.3	31	0.6	1	12.1	0.2	0.1	27.8	0.261667	0.0766836	0.0807538	0.289938
13	26	1.1	4.5	0	0	9.6	0	0.1	1.9	12.8	0	8.9	10.5	3.2	8.9	31.5	0.1	0.9	0	23.5	5.8	3.9	1.1	0	13.6	13.9	0.9	0.9	0	12.5	3.4	6.9	17.5	0	1.6	5.6	0	0	24.3	0.278542	0.0416415	0.0483616	0.291695
14	23.7	0.1	1.2	0	1.1	6.7	0	0.2	2.2	10.7	0.2	11.1	4.1	2.1	7.5	24.9	0.1	0.1	0	21	4.9	2.7	1.9	0	11.4	17.4	0.3	0.1	0	6.7	0.5	8.3	12.8	0	2.7	2.5	0	0	19.6	0.221596	0.042651	0.038777	0.289173
15	26.9	0.6	2.4	0	0.2	13.8	0.1	0.2	3.5	12.9	0	12.3	2.9	1.6	12.9	30.7	0	0.6	0	30.1	3	8	0.6	0	19.1	18.4	3.9	0.6	0	4.1	3.7	12.4	17.5	0.8	3	8.2	0	2.1	16.4	0.32023	0.0634702	0.0687367	0.292479
16	23.6	0	0.4	0	0	6.4	0	0	5	12.1	0.5	10.8	1.6	0	11.6	23.7	0.3	0	0	24	1.9	3.5	0.4	0	17.7	15.3	0.4	0	0	4.3	4	6.5	17.5	0	4	5.1	0	0.1	14.8	0.342955	0.0584889	0.062774	0.299855
17	17.1	0	6.2	0	0	8.7	0	0	4	10.4	0.2	8.4	0.4	1.4	13.1	23.3	0	0	0	23.3	5.3	9.2	0.3	0	8.3	7.3	5	0	0	1.8	9.2	7.5	15.8	0	0.6	10.2	0	0.2	12.3	0.217034	0.173934	0.180828	0.298588
18	22.5	0	0.5	0	0	9.6	0.7	0	4.1	9.1	0	10.8	0.8	0.2	11.2	22.4	1.4	0	0	23.5	3.5	5	2.3	0	12.7	12.6	9.8	0	0	1.1	0.3	14	8.7	0.8	0.2	9.6	0.1	0.3	12.8	0.369059	0.0802989	0.0956071	0.232685
19	37.8	0.2	0.3	0	0	10.5	0	1.1	4.3	20.7	0.4	25.2	2.5	0	9.5	32.2	6.1	0	0	37	10.7	2.8	0.8	0	22.3	18.8	6.3	0	0	10.5	2.7	17.5	19.5	0	8	4.4	0	0.1	24.7	0.333451	0.0775923	0.0754614	0.282162
20	23.7	0.1	1.5	0	0.9	0.7	0	0	0	15.3	0.1	6	8.7	3.2	7.4	25	0.3	0	0	17	5.4	5.8	0.1	0	5.6	6.4	0.3	0	0	14.4	4.2	1.8	15.2	0	5.6	0	0	0.2	19.5	0.151401	0.0331884	0.0267975	0.273181
21	14.1	0	1.6	0	0.8	5.4	0.4	0	0	8.5	0	7.9	1	0.7	6.1	15.6	0	0	0	15.1	1.5	2.1	0	0.2	11.5	10.2	0	0	0	4.7	0.7	4.6	10.4	0.1	3.4	0	0	0	12.3	0.381513	0.0531918	0.0756833	0.227403
22	25.7	0	0.5	0	0	16.5	0	0.1	0	9.4	0	20.9	0.3	1.4	3.5	26.2	0	0	0	26	3	2.3	0.1	0	20.6	18.9	0.3	0	0	5	2	16.9	9.1	0	4.6	0.2	0	0	21.3	0.229503	0.0409377	0.0421528	0.215396
23	9.4	0	1.6	0	0	10.9	0.1	0	0	4.7	0.2	4.8	1.4	1.5	3.3	15.9	1.2	0	0	15.9	1.3	9.3	0.4	0	4.7	10	0	0	0	4	3.1	3.2	6.6	6.1	0	1.5	0	0	9.5	0.274047	0.0283519	0.0316037	0.238947
24	22.7	3.1	1.8	0	0	13.2	0	0	0	13.3	0.8	9.1	6.3	7.9	4.3	27.2	0.4	0	0	27.3	11.3	4.9	0.3	0	10	19.1	0.1	0	0	2.4	6	8.8	17.5	0	0	1.8	0	0	25.8	0.213439	0.0302183	0.027738	0.393054
25	14	0	3.3	0	0	8	2.2	0	0	6.7	0	5.1	5.1	2.2	4.9	17.3	0	0	0	16.9	7.6	2.2	0	0	7.1	9.3	0	0	0.4	2.9	4.7	6	10.9	0	0	2.4	0.1	0	14.8	0.228053	0.0352146	0.0585908	0.382346
26	18.6	0	3.1	0	0	5.9	0.3	0	0	11.6	0.1	0	13	2.7	6	21.7	0	0	0	17.9	10.3	2.6	0	0	4.9	1.3	2.5	0	0	6.9	11	2.9	15	0	0	5.2	0	0	16.5	0.191779	0.0220244	0.0305897	0.479196
27	12.3	0	3.5	0	0	5.5	0.3	0	0	4.6	0	2	8.6	3.3	1.9	15.8	0	0	0	10.4	3.5	1.6	0	0	5.3	2.3	0	0	0	8.9	4.6	2	8.4	0	0	3.3	0	0	12.5	0.218477	0.012566	0.019406	0.27472
28	19.9	0	5.4	0	0	5.4	0	0	0	8.9	0.2	1.7	17	5.3	1.3	23.6	1.7	0	0	14.5	8.3	1	0	0	5.3	0.5	0	0	0	16.5	8.3	0.3	14.2	0	0	5	0	0	20.3	0.214263	0.00869632	0.0119723	0.392441
29	19.7	0	9.7	0	0	9.7	0	0	0	19.5	0	0	15	9.2	5.2	29.4	0	0	0	29.2	15.2	5	0	0	9.2	1.6	0	0	0	9.9	17.9	1.1	28.1	0	0	9	0	0	20.4	0.308427	0.0115042	0.0154428	0.604444
30	9.2	0.2	2.9	0	0	3.1	3.7	0	0	5.3	0	0	1.4	2.7	8.2	12.3	0	0	0	12.1	6	3.6	0	0	2.7	6.3	0	0	0	3.1	2.9	2.4	9.7	0	0	2.5	0	0	9.8	0.298761	0.0764007	0.131797	0.265283
31	19.8	0.1	5.6	0	0	9.5	0.2	0	0	13.7	0	5.1	4.3	7.8	8.3	25.5	0	0	0	23.4	9.3	3.9	0	0	10.2	11.9	0	0	0.3	8.1	5.2	8.2	15.2	0	1	5.4	0.1	0	19	0.305177	0.0259448	0.0276808	0.301753
32	21.6	0	0.7	0	0	1.3	17.8	0	0.1	3	0.1	0.6	1.2	0.8	19.7	22.3	0	0	0	22.3	19.5	1.3	0	0	1.4	20.3	0	0	0	0.8	1.2	1.8	20.5	0	0	0.8	0	0	21.5	0.163343	0.15886	0.287657	0.114754
33	9.9	0	0.4	0	0	7.9	0.4	0	0	2	0	0.4	1.1	0.4	8.4	10.3	0	0	0	10.3	1.5	0.9	0	0	7.9	1.3	7.1	0	0	0.4	1.5	7.5	2.8	0	0	7.5	0	0	2.8	0.384085	0.0810628	0.117954	0.234867
34	36.3	0.4	2.8	0	0	25.5	0	0	2.1	24.9	0.2	15.9	0.5	0.6	22.5	51.5	1.2	0.4	0	52.3	9.6	22	1.4	0	19.5	37.7	2.2	0.4	0	3.4	9	15.1	23.2	14.4	2.4	4.2	0	0	32.9	0.351142	0.0607114	0.0695463	0.301086
35	11.3	1	0.8	0	0	4.7	4.3	0	0	4.1	0	0.1	2	1.8	9.2	13.1	0	0	0	13.1	8.2	1.2	0	0	3.7	7.5	2.8	0	0	0.8	2	4.8	8.3	0	0	3.6	0	0	9.5	0.251342	0.100644	0.155243	0.306132
36	23.2	0	3.7	0	0.5	10.5	0	0	0.5	15	0	6.4	0.6	12.4	7.5	26.9	0	0	0	26.5	11.3	3.1	0.2	0	11.9	20.8	1.2	0	0	3.4	1.5	7.9	18.4	0	0	4	0	0	22.9	0.290053	0.0569981	0.0610058	0.285374
37	61.5	0.2	6.9	0	0	15.6	0.1	0	4.5	12.6	0	14.4	38.9	5.2	10.1	68.6	0	0.6	0	32.2	9.2	3.2	0.6	0	19.8	18.2	3	0.6	0	42.7	4.1	14.3	18.2	0	2.6	11.9	0	0	54.1	0.179745	0.0315985	0.0316578	0.211923
38	27.2	0.5	2.7	0	0	9.3	0.3	0	6	13.7	0.1	9.4	1.3	2.5	17.2	30.4	0	0.3	0	29.1	8.1	4	0.8	0	16.5	20.4	0.9	0.3	0	4.8	4	13.3	16.1	0	1.6	9.3	0	0.2	19.3	0.342653	0.0503723	0.0479904	0.338284
39	13.8	0	3.5	0	0	4.4	0	0	1.3	10.7	0.4	3	5.4	2	6.9	17.3	0	0	0	16.8	8.2	2.2	0.4	0	5.6	8.3	1.2	0	0.5	1.8	5.5	3.8	13	0	0	4.8	0	0	12.5	0.355406	0.0308409	0.0324868	0.50499
40	7.9	0	6.3	0	0	6.9	0	0	0	7.3	0	3.7	6.8	3.2	0.5	14.2	0	0	0	14.2	7.1	3.3	0	0	3.8	0.9	3.1	0	0	3.2	7	0.9	13.3	0	0	6.3	0	0	7.9	0.363253	0.0225705	0.0213463	0.611191
41	10.7	0	4.6	0	0	5.9	1.8	0	0	7.6	0	5	5.1	2.4	2.8	15.3	0	0	0	15.3	8.6	3.4	0	0	3.3	5.2	3	0	0	2	5.1	2.6	12.7	0	0.4	5	0	0	9.9	0.330683	0.0475842	0.0615715	0.513188
42	21.3	0.5	5.5	0	0	11.4	0	0	1.2	14.5	0.1	7.1	10	6.1	4.1	27.3	0	0	0	27.2	15.6	5	0	0	6.5	11.5	3.4	0	0.1	2.5	9.8	5	22.2	0	0.1	6.6	0	0	20.6	0.220415	0.0364431	0.0307193	0.558642
43	24	0.2	4	0	0	4.3	0	0	3.4	20.1	0	2.4	1.1	5.3	19.4	28.2	0	0.2	0	27.6	6.9	3.8	0	0	17.1	20.9	1.7	0.2	0.4	2.5	2.5	3.7	24.1	0	0.4	10.2	0	0	17.6	0.635272	0.0706797	0.102581	0.248456
44	21.8	0	1.9	0	0	5.1	0.6	0	1.2	16.6	0.2	3	5.2	9	6.5	23.7	0	0	0	23.7	15.7	0.8	0	0	7	15.8	0.3	0	0	2.3	5.3	5.8	17.9	0	0.5	4.3	0	0	18.9	0.272688	0.0482571	0.0478619	0.467985
45	23.6	0.3	6.8	0	0.1	11.5	0.1	0	2.2	16.1	0	9	6.5	6.6	8.6	30.7	0	0	0	30	9.8	8.6	0	0	11.6	14.5	1.9	0	0	6.9	7.4	10.3	19.7	0	0.5	13.8	0	0	16.4	0.42282	0.0393577	0.0375582	0.426027
46	22	0.5	9.7	0	0	13.9	0	0	2.3	15.9	0	16.7	6.5	4.2	4.8	32.2	0	0.5	0	31.6	9.8	11.7	0	0	10.6	11.9	7	0.5	0	5.6	7.2	7.9	24.2	0	2.9	15.2	0	0	14.1	0.403945	0.0469854	0.0376214	0.493106
47	10.5	0.6	4.3	0	0	5.2	0	0	1	8.7	0	3.6	8.9	1.4	1.5	15.4	0	0	0	14.9	9	3.3	0	0	2.6	2.2	3.5	0	0.5	0.8	8.4	1.4	13.5	0	0	6.1	0	0	9.3	0.277151	0.0359966	0.0289277	0.70452
48	22.5	0.2	4.6	0	0	7.3	0	0	1.8	18.2	0	10.8	9.3	2.5	4.7	27.3	0	0	0	27.3	12.1	9.2	0	0	6	12.7	3.1	0	0	1.5	10	9.5	17.8	0	0	11.6	0	0	15.7	0.421613	0.0345124	0.0281742	0.571416
49	4.8	0	4	0	0	4.2	0	0	1.6	3	0	4.7	0.6	1.4	2.1	8.8	0	0	0	8.8	1.1	4.6	0	0	3.1	4.2	2.7	0	0	1.3	0.6	2.3	6.5	0	0	7.4	0.1	0	1.3	0.617046	0.0610729	0.0474026	0.451805
50	23.6	0.3	7.9	0	0	14.2	0.1	0	1.9	16.4	0.3	15.6	5.9	1.6	8.7	33.3	0	0.1	0	32.8	8.2	11.8	0	0	12.6	13.8	7.5	0.1	0.4	4.9	6.6	10.1	21.3	1.5	3.5	13.9	0	0	14.4	0.428031	0.0472978	0.0448498	0.441679
51	12.1	0.1	4.2	0	0	6.6	0	0	0.7	7.9	0	4.5	2.9	0.5	8.5	16.4	0	0.1	0	15.1	6.9	3.4	0	0	4.9	8.1	4.7	0.1	1.2	0.6	1.7	9.5	5.7	0	0.1	7.5	0	1.7	7.1	0.386447	0.0969457	0.10354	0.339592
52	25.4	1.1	6.7	0	0	9.8	0	0	3.1	20.2	0	18.9	3.3	3.1	7.9	27.2	6	0	0	33.1	15.4	5	4	0	8.7	16.5	10.2	0	0	2.4	4.1	15.2	17.1	0.8	0.7	12.5	0.1	0.5	19.4	0.379675	0.129905	0.133644	0.392329
53	31.6	1	2.5	0	0	6.4	0.1	0	1.5	25.5	0.2	3.2	3	9	19.9	35.6	0	0.1	0	33.6	17.7	2.9	0	0	13.4	29.7	2.1	0.1	0	2.3	1.4	8.1	25.1	0.5	0	5.4	0	0	29.7	0.380942	0.059293	0.0687324	0.313153
54	19.9	0	4	0	0	8.9	0	0.6	2	12.3	0.1	9.2	2.1	3.9	8.1	23.9	0	0.3	0	23.6	9.2	6.3	0	0	8.3	12	5	0.3	0	3.1	3.5	8.6	15.3	0	1.3	9.3	0.2	0	12.5	0.381786	0.0817531	0.0765524	0.422795
55	42.3	1.4	4.5	0	0	13.8	0	0	3.5	24.7	0	6.5	11.4	12.1	18.2	47.7	0.5	0.3	0	41.7	21.9	5.1	0.3	0	14.7	29.7	4	0.3	0	8.8	5.4	13.6	28.4	0	0.6	11.4	0	0	36.2	0.265967	0.0582754	0.0597167	0.337988
56	46.3	0.6	14.5	0	0	28.9	1.3	0	2.5	27.7	0	13.1	12.1	21.4	14.8	61.4	0	0.3	0	60.1	27.5	18.9	0.5	0	14.5	53.1	4.7	0.3	0	1.5	1.8	19.7	40.7	0	0.2	10.2	0	0	51	0.220649	0.073548	0.0805442	0.295217
57	58.5	0.5	22.7	0	0	41.1	4.2	3	3.3	26.1	0	24	12.1	15	27.6	81.7	0	0.5	0	77.2	29	16.3	3.5	0	28.9	40.5	31.6	0.5	0	4.7	4.4	35.2	38.3	0	0.5	37.4	0	3	37.8	0.281628	0.199213	0.217431	0.267184
58	47.8	0.6	7.6	0	0	32	0	0.5	6.4	17.1	0	15.5	1.4	2.3	36.3	56	0	0.2	0	55.8	5.5	13	0	0	37.5	16.5	26.7	0.2	0	5.7	6.9	26.4	29.6	0	5.7	33.2	0	0	16.6	0.37567	0.102609	0.115441	0.277766
59	54	2	1.6	0	0	8.5	0	0	2.8	46	0.3	4.5	17.1	14.1	21.9	57.6	0	0.5	0	57.1	31.4	6.2	0	0	19.7	37.8	0.6	0.5	0	1	17.7	4.6	53	0	0.3	9.3	0	0	48	0.355813	0.0542546	0.067459	0.469489
60	55	4	2.1	0	0	8.5	0	0.5	4.5	43.7	0.5	3.3	7.8	24.1	25.4	61.1	0	1.3	0	56.4	25	12.6	0	0	19.6	48.8	1.3	1.3	0	4.9	4.8	3.6	50.8	0	0.3	9.8	0	0.1	50.4	0.320624	0.0776323	0.0828655	0.326219
61	79	0.3	3.2	0	0	14.9	0.4	0	3.5	63.4	0.2	9.6	3	12.2	57.7	79.6	2.8	0	0	82.4	58.8	5.5	0	0.1	17.9	72.8	3.1	0	0	4.3	2.2	54.4	26.5	1	1	8.5	0	0	73	0.364492	0.0386321	0.0417277	0.350275
62	66.6	1	1.3	0	0	25	0	0	3.8	37.6	0.2	1.7	5.3	16.2	45.7	68.9	0	0	1	65.6	30	2.3	0	0	34.1	40.6	20.8	0	0	3.9	3.6	30	36.5	0	1.1	27.1	0	0	40.7	0.355389	0.0774303	0.0924978	0.284738
63	55.4	3.1	20.7	0	0	46.3	0.6	0	0.7	25.4	0	17.7	18	10.1	33.4	79.2	0	0	0	73	24.5	23.4	0	0	25.1	42.6	23.9	0	0	7.6	5.1	36.4	36.5	0	1.2	25	0	0	53	0.268237	0.0886383	0.102608	0.264704
64	10	0	2.5	0	0	3.8	0	0	0	8.7	0	3.8	2	2.5	4.2	12.5	0	0	0	12.5	3.5	3.8	0	0	5.2	4	1.3	0	0	2.7	4.5	1	11.5	0	1.5	2.8	0	0	8.2	0.329785	0.0436993	0.0447308	0.424701
65	47.1	1.2	1.2	0	0	18.4	0	0	0.5	28.4	0.2	11.6	2.3	15.8	19.8	49.5	0	0.3	0	47.2	18.3	3.1	0	0	25.9	37.2	7.1	0.3	0	4	0.9	18.2	29.3	0	2	11	0	0	36.5	0.330341	0.0720466	0.0798903	0.271845
66	28.2	0.1	9.8	0	0	13.1	0	0	0.2	23.8	0	3.9	6.5	12.5	15.2	38.1	0	0	0	37.1	18.4	10.6	0	0	9.1	17.3	0.1	0	0	10.7	10	9.3	27.8	0	0	10	0	0	28.1	0.32237	0.0324505	0.0318618	0.398243
67	20.6	0.8	3.3	0	0.3	6.1	0	0	2.5	15.7	0.1	3	0.1	6.4	15.2	24.7	0	0	0	24.7	9.2	6.9	0	0	8.5	19.6	0	0	0	3.2	1.9	5.8	18.9	0	0.2	3.7	0.2	0	20.6	0.287708	0.0493764	0.0484032	0.317671
68	7.8	1	10.5	0	0	12.9	0	0	0	5.4	0	2.9	0	7.5	8.9	19.3	0	0	0.2	18.1	2.8	9.6	0	0	6.9	7.4	0	0	0	11.7	0.2	3.7	14.6	0	0.2	6.2	0.2	0	12.7	0.375972	0.034577	0.0365422	0.257354
69	15.2	0.9	8.3	0	0.1	13.1	0	0	1	7.2	0	5.1	3	9.5	6.8	24.4	0	0	0.3	21.1	5.9	7.1	0	0	8.4	12.3	1.2	0	0	10	0.9	5.4	16	0	0	8.8	0.1	0	15.5	0.332762	0.0398085	0.0357885	0.276415
70	9.1	0.3	5.6	0	1	7.2	0	0	0	6.5	0	2.7	4.1	4.6	3.6	15	0	0.1	0	14.6	4.8	4.5	0	0	5.7	4.9	0.3	0.1	0	4.6	5.1	2.2	12.5	0	0	3.4	0.1	0	11.5	0.268762	0.019079	0.0214738	0.447396
71	20.4	0	1.7	0	0	2.5	0	0	3.4	15.8	0.3	7	2.3	4.6	8.2	22.1	0	0	0.2	21.8	7.2	3.8	0	0	10.7	10.4	0	0	0	7.5	4.2	3.6	18.4	0	5.8	6.8	0	0	9.5	0.343151	0.0589937	0.0466091	0.430239
72	28.2	0.2	5.6	0	0	12.4	0.1	0	4	17.2	0.3	8.2	3.5	6.3	16	34	0	0	0.6	33.4	12	9.6	0	0	12.1	23.5	1.7	0	0	3.9	4.9	10.3	23.7	0	0	15.9	0.1	0	18	0.385146	0.0879946	0.0904922	0.365391
73	29.8	0	1.7	0	0.3	4	0	0	2.3	24.5	0.1	3.5	4	11.2	12.8	31.5	0	0	0	31.2	14.6	2.6	0	0	13.9	24.9	0.1	0	0	1.6	4.9	3.5	27.7	0	0	4.4	0	0	27.1	0.317885	0.0580415	0.0632551	0.360988
74	28	0.4	0.4	0	0	4.3	0	0	1.9	20.9	0	2.7	1.2	13.2	11.7	28.8	0	0	0	27.1	15.2	1.6	0	0	11.8	24.5	0.3	0	0	1.8	2.2	5.4	21.7	0	0	3.6	0	0	25.2	0.312331	0.0655666	0.0672771	0.332623
75	17.6	1.4	1.6	0	0	3.1	0	0	0	15.1	0	1.5	6.9	3	9.2	20.6	0	0	0.4	17.8	8.6	6.6	0	0	3	6.9	0	0	0.9	3.3	9.5	2	16.2	0	1.1	1.9	0	0	17.6	0.153792	0.0357108	0.0333584	0.390605
76	54.6	0.1	1.3	0	0.2	10.2	0	0	5.5	37.3	0.3	6.6	7.5	25.4	16.5	55.6	0.1	0	0	53.5	33.6	2.3	0	0.3	17.4	48.1	0.1	0	0	2.9	4.6	11.1	42	0	0	8.3	0	0	47.7	0.250378	0.0589406	0.0540657	0.392321
77	57.8	1.5	1.9	0	0.3	22.7	0	0.3	5.3	19.7	0.3	14	12.8	19.9	14.2	61.2	0	0	0	48.6	25	4.3	0	0	25	36.6	1.2	0	0	16.8	6.6	15	33.6	0	1.1	14	0.2	0	45.6	0.242349	0.0594312	0.0576477	0.330567
78	42.2	0.3	0.3	0	0	10.8	0	0	7.5	20.2	0	8	0.6	17	17.2	42.8	0	0	0.2	38.3	18.7	2.8	0	0	21	35.3	0	0	0	5.1	1.4	10.1	28.4	0	0	10.7	0	0	32.1	0.334225	0.0666676	0.0659972	0.323053
79	47.4	0.3	0.6	0	0	12.5	0.1	0	7.5	25.6	0.8	8.3	3.2	17.3	19.5	48.3	0	0	2.4	44.1	17.5	9.7	0	0	19.3	41.9	0	0	0	2.4	4	14.2	31.2	0	0.4	12	0	0	35.9	0.289218	0.0548858	0.0502036	0.316909
80	39.4	0.6	1.2	0	0.8	17.3	0	0	2.7	18.6	0.3	6.9	0.3	16	18	41.2	0	0	8.2	31.5	16.4	13.1	0	0	11.4	29.3	0.1	0	0	2.3	9.5	18.4	21.3	0	0.4	13.4	0	0	27.4	0.28006	0.0579038	0.0501033	0.343407
81	58	0.6	1	0	0.1	18.3	0	0	4.5	24.5	1.6	15.5	15.2	11.5	17.4	59.6	0	0	0.8	48.2	19.2	4	0	0	26.2	34.3	0.6	0	0	17.9	6.8	14	34.7	0	0.3	7.4	0	0	51.9	0.265966	0.0464391	0.0502402	0.306181
82	45.4	1	0.4	0	0	16.8	0	0	1.4	26.2	1.2	7.3	3.4	15.6	20.5	46.7	0.1	0	4.1	41.5	17.2	10.9	0	0	17.5	33	3.6	0	0	3.3	6.9	14.4	31.2	0	4	8.2	0	0	34.6	0.358209	0.0606017	0.0650238	0.314379
83	50.5	0.8	1.3	0	0.5	16.7	0	0	3.2	23.3	0.3	10.1	8.9	15.8	17.8	52.6	0	0.1	3.9	40	16.4	7.3	0	0	24	27.6	0.1	0.1	0	15.9	8.9	8.3	35.7	0	0.2	8.8	0	0	43.6	0.292583	0.0585683	0.0644546	0.310868
84	26	1.4	1.5	0	0	6.5	0	0	5.1	16.4	0.4	4.6	2.7	6.4	15.2	28.5	0.4	0	0	28.4	14.5	4.8	0	0	8.7	22.9	0.7	0	0.1	1.8	3.4	9.8	18.6	0	0.4	6.3	0	0	22.2	0.277757	0.0472788	0.037644	0.407623
85	26.7	1.3	0.7	0	0	9.2	0	0	5	14.2	0.1	8.7	0.3	8.6	11.1	27.2	1.5	0	0.3	28.2	11	6.1	0.2	0	11.1	21.1	0.3	0	0	4.2	3.1	7.5	21	0	0.2	7.2	0	0	21.3	0.281852	0.0649398	0.0573173	0.33632
86	47.1	0.7	0.8	0	0.2	14.9	0	0	2	30.1	0.4	34.6	0.9	8.1	5	28.6	20	0.7	0	46.9	28.6	1.5	0	0	18.1	12.5	20.2	0.7	0	14.9	0.3	21.9	25.7	0	0.2	3	0	0	45.4	0.49487	0.0748328	0.0882391	0.238403
87	33.3	0.9	2.5	0	0.3	14.7	0	0	5.3	14.2	0.5	17.3	2.8	8	8.6	31.5	5.4	0	0.5	34.5	7	5.9	5	0	16.6	23.4	1.8	0	0	5.7	6	9	20.6	5.2	0	7.8	0	0	28.9	0.252724	0.0549018	0.0519154	0.292219
88	41.4	3.6	1.1	0	0.5	6.6	0	0	4.5	33.7	0.8	6.9	6.1	17.6	15.5	42	4.1	2.7	0	43.4	16	12.5	0	0	16.8	37.3	0.1	2.7	0	4.5	1.5	9.3	36.8	0	0	5.7	0	0.1	40.3	0.31276	0.0610274	0.0623421	0.344968
89	20.5	0.3	4.1	0	0	6.4	0	0	2.2	16.3	0	7.9	5.4	4.1	7.5	24.9	0	0	0	24.9	11.4	9.1	0	0	4.4	14	2	0	0	2.6	6.3	7.3	17.6	0	0.5	8.2	0	0	16.2	0.339024	0.0438687	0.0339642	0.509171
90	33.6	0	1.6	0	0	8.3	0	0.1	1.1	22.7	2	17.4	2	6.8	8.9	25.9	9.3	0	0.2	34	17.8	6.2	0.2	0	9	15.7	1.3	0	0	13.4	4.8	7	27	0.2	1	3.1	0	0	31	0.243269	0.0517955	0.048236	0.286704
91	82.9	1.8	5.2	0	0	19.7	0	0	4	46.9	0	9.7	19.2	19	42	88.9	1	0	4.4	66.2	20.8	12.9	0	0	39.9	56.8	4.1	0	0	22.9	6.1	14.6	56	0	2.4	12.9	0	0	74.6	0.349433	0.0588088	0.0717077	0.227743
92	83.8	0.5	8.8	0	0	55.7	1.1	3.2	5	26	0	20.4	2.1	5.4	62	89.2	3.9	0.3	14	76.7	41	18.4	0	0	31.6	35.4	35.5	0.3	0	7.9	14	53.6	37.4	0	22.4	30.7	0	0	36.8	0.466085	0.137848	0.146301	0.30016
93	85.5	1.2	6.9	0	0	59.3	0	1.2	6.5	27.9	0	33.3	0.5	3.1	55.5	81	13.9	0.3	19.5	75.1	24.5	28.8	0.4	0	40.9	33	25	0.3	0	14.5	22.1	57.7	35.5	1.7	2.2	50.9	0	0	39.3	0.46363	0.120258	0.133412	0.281941
94	50.2	3.1	2.5	0	1	24	0	0	3.5	24	0.5	22.1	4.5	16.2	13	53.7	2.1	1.5	1.3	50.2	15.5	9.7	2	0	26.3	42.4	0.1	1.5	0	6.8	5	19.1	30.8	2	0	6	0	0	49.8	0.242426	0.0501979	0.0512635	0.291435
95	130.1	5.5	5.4	0	0.2	95.1	0	0	9.9	26.9	0	21.9	11.8	9	98.3	141	0	5.1	30	97	55.4	40.8	2.4	0	35.5	49.3	45	5.1	0	11.6	30	95.1	37	0	45.8	40.9	0	0	54.3	0.426781	0.0630619	0.0612976	0.32941
96	75.6	3.5	1.4	0	0.5	22.7	0	1	7.2	46	0.2	11.6	0.4	14.7	52.8	78.1	2.4	1.6	6	70	20.9	12.2	1.1	0	46.1	56.6	5.4	1.6	0	7	9.9	20.1	56.4	1.1	4.4	17.3	0	0	57.8	0.421509	0.0875389	0.101975	0.257862
97	58	1.2	1.6	0	0.2	26.5	0	0	3.6	29.5	0.5	30.4	4	10.5	15.9	44.2	16.6	0.7	7.5	52.1	25.7	13.8	1.8	0	19	25.4	3.2	0.7	0	18.9	12.6	19.4	35.8	1.6	0.3	18	0	0	42.5	0.219666	0.050346	0.0489145	0.294742
98	40.4	0.8	5	0	0.9	19.5	1.9	0	2.2	20.8	0.4	25.6	3.6	10.2	6.8	36.5	9.7	0.2	1	44.5	9	11	8.5	0	17.3	28.1	1.4	0.2	0	3.8	12.7	16.4	15.7	8.5	0.2	8.1	0	0	37.9	0.211691	0.044081	0.0429407	0.291646
99	40	1	3.2	0	0	24.4	0	0.2	3.2	16.4	0	17.6	1.4	13.5	11.5	42.9	1.3	0.7	1	42.5	19.6	3.9	0	0	20.7	31.1	6.8	0.7	0	4.3	1.3	20.6	23.6	0	1.3	14.6	0	0	28.1	0.273583	0.0964962	0.0988189	0.290937
100	66.2	2.3	3.2	0	0.1	33.2	0	0.1	3.7	33.3	0	27.8	0.7	26.4	16.7	67	5.7	1.3	3.3	65.8	31	7.5	3.9	0	29.8	50	4.7	1.3	0	10.1	6.6	25.3	40.9	4.2	0.2	17.8	0	0	53.6	0.281534	0.089177	0.091349	0.301996
101	42.6	0.3	1	0	0	20.8	0	0	2.5	15.9	2.6	11.7	4.9	11.4	15.9	43.9	0	0.3	8.6	32.9	13.3	9.5	0	0	17.9	19.8	0.2	0.3	0	13.1	10.5	12.4	29.4	0	1.5	13.5	0.1	0	28.8	0.317148	0.0669422	0.0677324	0.344247
102	46.1	1.2	0.8	0	0	21.9	0	0	4.5	17.5	0	26.4	4.5	7.8	9.4	40	8.3	1	1.2	41.7	14.4	3.5	4.3	0	22.7	21	5.1	1	0	15.6	5.6	15.2	24.9	3.5	0	9.5	0	0	38.6	0.322003	0.0593265	0.0637817	0.268923
103	58.6	2.3	2.2	0	0.5	31.5	0	0	6.5	21.1	0	18	2.9	22.6	19.1	61.8	1.6	0.4	8.2	51	21.7	13.1	2.7	0	25.1	44.9	0	0.4	0	9.3	8.8	21.7	36.5	1	1.2	19.8	0	0	42.1	0.279592	0.0711971	0.0676424	0.315156
104	41.9	5.9	1.1	0	0	18.4	0	0	1.6	17	0	11.9	9.5	14.3	13.2	48.9	0	0.9	3.2	32.9	12.1	9.3	0	0	19.4	17.2	0	0.9	0	26.2	4.6	8	29	0	2	5.8	0	0	41.1	0.290564	0.0659435	0.0696967	0.275513
105	25.3	4.2	5.6	0	0	15.7	0	0	3.4	14.8	0.2	6.7	3.6	12.9	11.9	35.1	0	1.8	3.5	28.8	12.5	10	0	0	12.4	16.3	0.9	1.8	0	9	7.1	8.3	25.8	0	0	11.5	0	0	23.6	0.319269	0.0589916	0.0547996	0.403847
106	27.5	2.1	1	0	0	12.4	0.4	0	2.6	14.9	0.2	9	1.7	2.4	17.5	30.6	0	0.3	5.1	25.1	5.9	8.3	0	0	16.2	16.6	1	0.3	0	6	6.7	10	20.5	0	3.5	9	0	0	18.1	0.385724	0.0708953	0.0772833	0.331777
107	43.8	2.3	1.5	0	0	23.6	0	0	9.2	11.8	0	13.1	1.4	8.6	24.5	47.6	0	0.5	6.5	37.6	9.9	10.5	0	0	27.2	29	0.7	0.5	0	9.4	8	17.6	27	0	0.2	18.7	0	0	28.7	0.356915	0.0678936	0.0680484	0.314647
108	43.8	1.3	1.5	0	0	17.1	0	0	7.1	22.1	0	12.1	1	7.8	25.7	46.6	0	0.8	8.2	37.3	10.1	11	0	0	25.5	28.6	1	0.8	0	7.2	9	14.9	31.4	0	4.2	17.3	0.2	0	24.9	0.373445	0.073949	0.0736565	0.341948
109	53.6	7.8	1.9	0	0	28.2	0	0	6	27.8	0.3	15.4	1	10.3	36.6	62.3	1	1	9.2	52.1	18.7	18.9	2	0	22.4	42.7	0.3	1	0	10	9.3	27.9	34.4	0	0.8	15.5	0	0	47	0.341503	0.0671576	0.0673824	0.319506
110	23.5	0.8	8.3	0	0	9.9	0	0	12.1	9.1	0	8.9	2.1	1.8	19.8	32.6	0	0.5	0.2	30.4	12.7	2.7	0.2	0	15.5	20.4	1.7	0.5	0	7.4	2.6	5.3	25.8	0	0.2	14.2	0	0	18.2	0.382289	0.078803	0.076436	0.378745
111	29.4	0.9	1.1	0	0	5.1	0	0	1.4	10.1	0.1	10.8	10.4	2.8	7.4	23	8.4	0.2	1.6	14.9	6.8	3.5	0	0	8.9	6.1	0	0.2	0	18.6	6.5	3.2	13.5	0	0.5	3.2	0	0	27.7	0.240292	0.0315984	0.0397943	0.326717
112	39.2	0.6	0.3	0	0	2.6	0	0	1.9	30.3	4.5	8.4	22.6	4.7	4.4	21.1	19	0	0	39.3	12.1	16.2	2	0	4.5	14.6	0	0	0	19.7	5.8	3.9	34.4	0.9	0.1	2.3	0	0	37.7	0.320855	0.057521	0.0633909	0.431534
113	32.4	1.8	7.6	0	0	9	0	0	6.5	24.6	0.1	8.8	0.9	7.5	24.6	41.8	0	0.6	0.2	39.4	7.9	10.5	0	0	22.9	31.4	7.1	0.6	0	1.7	1	2.7	37.5	0	0.2	14.5	0	0	27.1	0.477389	0.0756216	0.0854119	0.315358
114	57	1.2	1.5	0	0	3.8	0	0.1	5	50.6	0.2	22	0.2	9.9	27.5	39.2	20.5	0	0.2	59.5	31.2	2.9	0	0	25.4	37.3	22	0	0	0.2	0.2	21.4	38.3	0	0.1	7.5	0	0	52	0.555729	0.0790733	0.0973862	0.232863
115	48.9	2.2	1.5	0	0.1	15.8	0	0	5.8	25.7	0.2	8.7	5	17.4	21.5	52.6	0	0.4	4.4	42.8	18.1	8.4	0	0	21.9	37.5	0	0.4	0	9.3	5.4	12.2	35.4	0	1.3	13.5	0	0	37.8	0.308558	0.0692171	0.0678296	0.318853
116	23.1	1.2	4.7	0	0	11.1	0	0	0.2	17.5	0.2	8.3	7.1	4.4	9.2	29	0	0.1	0	28.9	9.9	7	0	0	11.9	16	3.2	0.1	0	2.6	7.1	5.3	23.7	0	0	4.7	0	0	24.3	0.346081	0.0415091	0.0514032	0.410437
117	17.3	0.5	6	0	0	6.5	0	0	0	17.1	0	6.2	10.2	0	7.4	23.8	0	0	0	23.6	10.2	9.4	0	0	4.2	4.5	6	0	0	0.2	13.1	0	23.6	0	0	6	0	0	17.8	0.316823	0.0328951	0.0370355	0.602289
118	27.7	0.3	1.8	0	0.2	5	0.2	0	3.7	18.7	0.2	9.9	4.5	2.1	13.3	24.6	5.2	0.3	0.1	27.6	11.2	2.6	1.4	0	13	16.3	0.5	0.3	0	7.1	5.6	6.9	19.7	1.4	0.9	4.7	0	0	24.2	0.316858	0.0461451	0.0538742	0.343295
119	46.4	0.2	1.1	0	0.4	5.7	0	0	3.6	20.9	0	21.2	4.4	11.8	10.3	30.9	16.9	0.2	0	30.4	9.9	4.6	6.3	0	12.8	20.7	8.1	0.2	0	10.8	8	6.3	17.3	6.4	0	4.5	0	0	43.2	0.235094	0.0471579	0.046817	0.285569
120	57.1	0.3	4.4	0	0	14.1	0	0	7.2	27.8	0.3	8.7	9.5	23.5	20.1	62.1	0.3	0	0	49.4	18.4	6.6	0.1	0	30.3	38.4	3.6	0	0	17.6	2.8	8.5	40.3	0.6	1.7	11.9	0	0	48.2	0.297416	0.0616733	0.064783	0.287825
121	34.4	1.2	1.4	0	0.1	7.8	0	0	2	19.4	0.2	12.2	7	10.2	7.6	30.3	9.5	0	0	29.5	14.6	6.4	2.1	0	10.9	17.4	1.1	0	0	18.3	3	2.1	22.5	4.9	0.1	3.9	0	0	33	0.242513	0.0403783	0.0428882	0.277494
122	135.5	0.3	6.5	0	0	44	0	26.3	6	68	0	93	6.5	0	16.5	83.3	61	0	0	144.3	87.3	19	0	0	38	50	87.3	0	0	7	0	86	56.3	2	7	6	0	0	103	0.51308	0.244612	0.255156	0.206421
123	65.6	0.1	5.8	0	0	25.3	0	0.6	0.6	63	0	43.3	0.3	0.2	27.1	64.5	25	0.1	0.8	88.6	33	23.7	13	0	19.8	48.8	2.4	0.1	0	32.9	5.3	4.4	67.1	18	3.9	3	0	0	64	0.368171	0.0575929	0.0749488	0.231198
124	98.8	2.5	5.7	0.6	0	15.7	0	6	5.8	47.4	0	70.9	4.3	6.3	19.5	44.4	63.8	0	4.1	71.4	44	11.6	4	0	20.1	23.8	35.2	0	0	44.4	4.8	9.9	64.2	1.4	1.1	11.8	0	0	88.1	0.305607	0.136114	0.145535	0.242382
125	60.6	0.4	1.5	0	0	18.3	0	0	1.9	29.3	0.1	34.9	7.9	13.7	6	44	20.5	0.1	1.5	48	32.5	9.4	0	0	13.8	17.9	1.1	0.1	0	38.1	2.1	3.8	43.8	2	9	15.5	0	0	38	0.182952	0.0544937	0.047983	0.284936
126	47.8	0.3	1.1	0	0	24.9	0	1	3.2	16.1	0.1	10.5	2.8	18	16.9	47.6	1.7	0.3	1.5	43.5	21	3.1	0	0	22.4	37.6	1.6	0.3	0	7	2.8	5.8	39.4	0.1	2.1	21.9	0	0	24.2	0.300485	0.105294	0.109455	0.267476
127	84.4	0.1	6.5	0	0	31.3	0	0.3	4.2	57	0	61.3	1.6	13.9	13.9	43.2	51.1	0.3	3.2	89.3	71	8.1	0.1	0	14.1	31.1	5.8	0.3	0	53.5	3.6	15.8	73.7	3.3	1.3	25.5	0	0	63.9	0.281794	0.132555	0.134697	0.298898
128	36.2	0.8	2	1	0	16.4	0	0	2	15.8	0.4	3.3	3.4	11	21.3	39.7	1.3	0.2	8.5	26.9	11.6	11.2	0	0	16.7	22.8	2.3	0.2	0	6	9.7	17.8	17.8	0	0	14.7	0	0	24.3	0.377839	0.0582926	0.0623007	0.316226
129	34.2	0.5	13.6	0	0	26.9	0	0	0	5.1	0.3	21.3	18.4	4.7	3.9	48.3	0	0.1	0.6	31.6	3.9	11.9	0	0	16.2	14.3	9.5	0.1	0	20	4.4	12.4	19.9	0	0	14.1	0	0	34.2	0.275948	0.0257418	0.0273303	0.237222
130	14.2	0.3	7.8	0	0	12.6	0.3	0	0.2	7.4	0.3	11	6.3	1.4	3.6	22.2	0.1	0	0.5	20.3	7.1	9	0	0	4.9	5.5	7	0	0	2.6	7.2	4.3	16.5	0	0	8.6	0	0	13.7	0.342533	0.0387482	0.0408961	0.458663
131	23.1	0.9	2.7	0	0	11.9	0.3	0	0.2	12.1	0.2	12.6	9.5	1.2	3.4	25.2	1.5	0.7	2.3	21.7	10.3	5.6	0	0	9	7.4	2.6	0.7	0	4.6	11.4	9.3	15.4	0	1.4	5	0	0	20.3	0.239534	0.0309523	0.0371287	0.458225
132	84.2	0	1.2	0	0	8.5	0	2.9	0	74.8	0	73	0.8	0	8.7	19.4	71	0	1.9	84.3	72.3	8.3	0	0	5.6	12	74.6	0	0	1.3	2.5	4.5	76.6	5	1.1	2.6	0	0	78.8	0.47213	0.212644	0.231215	0.261866
133	79.9	0	2.9	0	0	3.3	0	0.5	0	79	0	73.8	2	0.6	5.9	22.8	60	0	0.2	82.6	68.2	5.4	0	0	9.2	8.8	61.5	0	0	11.5	1	69.2	13.6	0	4.2	2.9	0	0	75.2	0.691092	0.0776912	0.0959877	0.189096
134	7.3	0	0.2	0	0	4.2	1	0	0.5	2.3	0	0.8	1.1	0.8	4.8	7.3	0.7	0	0	8	2.6	1.6	0	0	3.8	2.9	3	0	0	1	1.1	3.3	4.2	0.5	0	4.2	0	1.1	2.2	0.343024	0.0899797	0.126174	0.200586
135	58.8	0	3.5	0	0	24.5	0	5.2	0	36.1	0	38.8	0.2	0.5	17.6	34.3	31.5	0	4.2	61.6	43.5	8.1	0	0.2	14	3.9	21.4	0	0	35.9	4.6	48.2	14.1	3.5	0.4	19.7	0	0.2	36.8	0.507721	0.209603	0.234709	0.210207
