# Supplementary material for: Accuracy of mutual predictions of plant and microbial communities vary along a successional gradient in an alpine glacier forefield
Source: Front Plant Sci. 2023 Jan 13;13:1017847. doi: 10.3389/fpls.2022.1017847 (PMC9880484; doi:10.3389/fpls.2022.1017847)
Supplement: Supplementary file 1 [file DataSheet_1.zip › Table S7.xlsx]

## Sheet: Sheet1
Functional composition of bacteria communities
Plot number	X1CMET2.PWY	X3.HYDROXYPHENYLACETATE.DEGRADATION.PWY	AEROBACTINSYN.PWY	ALL.CHORISMATE.PWY	ANAEROFRUCAT.PWY	ANAGLYCOLYSIS.PWY	ARG.POLYAMINE.SYN	ARGDEG.PWY	ARGORNPROST.PWY	ARGSYN.PWY	ARGSYNBSUB.PWY	ARO.PWY	ASPASN.PWY	AST.PWY	BENZCOA.PWY	BIOTIN.BIOSYNTHESIS.PWY	BRANCHED.CHAIN.AA.SYN.PWY	CALVIN.PWY	CATECHOL.ORTHO.CLEAVAGE.PWY	CENTBENZCOA.PWY	CENTFERM.PWY	CHLOROPHYLL.SYN	COA.PWY	COBALSYN.PWY	CODH.PWY	COLANSYN.PWY	COMPLETE.ARO.PWY	CRNFORCAT.PWY	DAPLYSINESYN.PWY	DENITRIFICATION.PWY	DENOVOPURINE2.PWY	DHGLUCONATE.PYR.CAT.PWY	DTDPRHAMSYN.PWY	ECASYN.PWY	ENTBACSYN.PWY	FAO.PWY	FASYN.ELONG.PWY	FASYN.INITIAL.PWY	FERMENTATION.PWY	FOLSYN.PWY	FUC.RHAMCAT.PWY	FUCCAT.PWY	GALACT.GLUCUROCAT.PWY	GALACTARDEG.PWY	GALACTUROCAT.PWY	GALLATE.DEGRADATION.I.PWY	GALLATE.DEGRADATION.II.PWY	GLCMANNANAUT.PWY	GLUCARDEG.PWY
1	424.891	25.2689	0.566925	154.893	422.356	493.799	207.583	2.80174	55.8332	360.246	498.324	507.232	162.351	7.40464	0	396.399	639.529	522.741	28.3834	1.5488	9.72862	8.05946	458.644	278.705	61.6716	368.929	535.501	16.6603	486.385	77.2296	130.439	2.33713	487.209	1.50488	137.784	684.746	630.69	425.661	244.507	439.05	1.77962	1.3333	75.8293	106.643	103.799	77.7136	14.7887	0	112.662
2	280.347	10.9649	0	74.5563	243.986	284.231	127.706	0	50.2603	241.366	252.721	274.217	54.9759	8.81945	0	182.693	406.84	298.405	27.5677	0	0	11.0147	268.064	119.543	13.0895	202.627	290.921	32.7953	281.59	40.3562	38.4573	0	292.652	0	40.2096	411.958	410.41	235.905	170.834	268.473	0	0	100.028	58.7853	135.439	42.7392	8.76943	0	57.258
3	272.785	15.1754	0	0	280.458	316.698	129.729	0	30.7402	242.975	297.725	313.109	77.5858	0	0	241.079	443.287	333.823	5.20855	0	0	0	286.888	170.774	52.1423	248.013	330.446	0	301.824	48.6815	46.5642	0	315.154	0	0	373.433	447.012	366.859	160.039	276.258	0	0	74.2768	44.826	108.884	28.357	17.6486	13.8858	50.8027
4	258.968	28.0423	0	88.2239	229.128	277.362	96.9185	0	31.716	251.862	284.024	280.555	58.0622	0	0	159.767	412.522	305.362	25.5885	0	0	14.9206	268.151	139.175	26.9435	191.687	294.945	17.6403	289.188	30.607	51.18	0	266.192	0	41.7803	361.086	429.43	214.261	106.561	259.447	0	0	32.4362	19.1537	68.9527	25.1646	22.0775	4.93541	29.574
5	231.836	28.7103	0	79.9873	221.732	250.56	112.62	0	25.5999	233.778	269.126	260.235	68.772	5.88776	0	147.527	381.277	265.952	21.1712	0	0	0	247.387	132.257	29.86	164.564	274.578	9.14599	265.978	17.4088	26.4078	5.74149	241.724	0	47.9733	346.888	359.563	195.096	76.6697	233.473	0	6.47928	29.2815	29.6344	58.1836	22.6435	19.1459	0	39.1303
6	274.333	7.54981	0	97.8397	333.118	365.376	164.33	0	97.8997	317.245	357.261	359.811	75.333	0	0	204.234	512.989	367.633	21.0023	0	0	13.8768	332.784	162.311	0	231.292	379.317	10.8048	365.702	46.4423	45.1526	0	356.333	0	37.5484	553.058	336.28	235.078	106.384	296.139	0	2.04094	47.6856	52.5177	55.3957	22.3388	13.4465	4.30178	61.6839
7	190.027	21.1723	0	67.4468	199.611	240.153	78.3582	0	35.9861	204.176	225.189	231.12	63.9586	8.06794	0	128.264	327.936	243.265	18.8771	0	0	0	215.329	150.825	58.0148	157.282	243.621	11.849	227.015	23.8519	77.4712	8.65631	213.108	0	62.6347	277.151	342.098	151.194	80.0427	194.132	0	0	24.3553	11.9717	43.4384	18.3963	12.3695	0	12.9513
8	275.529	37.4027	4.85968	41.0687	260.299	293.204	133.952	0	43.9611	248.301	246.288	298.247	59.059	10.4509	0	233.946	408.55	304.965	17.1675	0	0	22.1958	267.383	129.735	16.5918	234.346	315.46	7.55763	286.495	45.6015	29.1656	12.4058	278.557	0	24.9797	372.593	420.741	341.853	165.763	264.937	0	0	81.0422	46.2948	108.344	23.8077	13.4754	16.9846	57.4911
9	299.095	5.91768	0	102.871	304.648	364.572	136.615	0	25.351	302.242	341.634	369.204	84.0487	2.53061	0	220.7	500.882	376.268	8.90624	0	0	0	334.986	185.498	46.2573	262.465	389.427	20.9737	340.998	32.5721	0	0	352.28	0	62.9798	407.787	520.752	254.959	149.004	294.806	0	0	75.384	24.0863	103.548	14.0744	8.94896	18.6973	25.5734
10	245.19	0	0	82.9347	255.806	327.432	131.973	0	20.8047	291.326	316.382	337.4	105.596	0	0	200.879	464.094	350.16	21.9741	0	20.128	0	306.571	177.504	61.4371	288.993	355.39	0	316.546	32.6529	53.3297	0	330.865	0	40.7707	354.406	512.276	237.038	77.9434	256.674	0	0	61.4944	29.2153	88.8224	0	0	0	31.3261
11	241.197	8.08519	0	72.446	230.191	268.31	109.471	0	32.9175	234.304	247.554	272.928	54.1034	0	0	158.927	389.6	287.775	20.5695	0	12.9026	0	251.94	137.953	45.6822	213.624	288.082	0	259.273	18.6959	53.558	0	257.468	0	30.9945	302.121	420.434	215.221	118.086	233.403	0	0	53.7661	11.8008	85.8262	9.22799	5.55955	0	12.5673
12	223.615	11.4443	0	53.0132	216.066	273.212	108	0	17.2095	277.063	286.411	299.217	102.216	6.62918	0	185.878	425.027	303.24	17.1319	0.566823	1.46932	0	270.235	153.541	7.61316	234.981	315.87	0	295.148	29.208	152.254	0.965299	288.263	0	35.1771	308.448	490.954	258.72	104.606	217.825	0	0	54.1901	36.2533	85.1181	7.33584	7.33584	0	40.4237
13	247.193	7.92497	3.60413	42.075	224.727	276.059	95.5913	0	26.1057	257.886	278.029	301.753	66.8612	0	0	174.397	429.417	317.734	14.2453	1.78795	23.9763	0	271.565	169.182	55.606	246.38	317.483	15.3448	285.503	22.3638	67.7357	0	284.229	0	11.215	298.037	496.518	235.417	63.1563	242.011	0	0	56.8924	21.5547	73.3776	13.9422	10.6507	8.25595	24.421
14	248.137	18.5134	0	71.3964	252.348	318.336	141.016	0	23.7724	326.707	323.537	345.735	113.81	4.6897	0	189.785	462.43	339.589	23.1231	0	0	0	311.278	169.604	8.48795	246.346	365.017	0	341.727	15.8214	102.214	0	319.598	0	94.4114	422.575	535.81	277.859	53.4246	254.352	0	0	60.3769	29.931	91.6179	7.65113	7.65113	0	32.0093
15	276.195	8.69637	0	82.327	265.634	348.703	117.504	0	20.8631	330.422	345.822	372.919	116.488	0.633951	0	208.036	514.092	374.975	16.3508	0	17.1112	0	335.208	170.859	19.6275	300.159	393.165	0	361.102	30.7188	172.612	0.669235	357.419	0	47.0275	395.581	581.505	276.876	110.495	272.728	0	0	64.4499	33.4664	90.0892	8.51038	6.21632	3.91332	37.2814
16	198.348	18.0543	0	54.0582	190.451	273.705	99.8085	0	20.3981	274.349	280.919	297.069	94.8756	4.01222	0	154.747	414.778	296.721	19.4104	0	10.9238	0	263.12	138.722	28.5871	235.955	313.432	0	291.998	18.0997	146.592	6.23211	280.531	0	33.9351	312.185	469.938	221.379	65.3926	193.872	0	0	61.0935	29.1178	85.6189	7.12602	4.45683	0	31.4047
17	260.089	17.9138	0	0	245.101	317.485	137.829	0	22.3065	326.436	323.984	347.183	94.5861	2.61253	0	208.852	500.75	356.116	19.8579	0	12.5467	0	313.677	171.065	35.8917	281.464	366.279	0	341.577	18.398	121.011	0	328.371	0	0	406.302	580.084	297.87	75.5904	256.382	0	0	58.3959	41.4867	94.0989	8.0148	8.0148	0	47.0597
19	263.525	12.3404	0	53.9142	243.804	364.253	136.118	0	18.0305	363.918	371.089	391.402	115.105	3.39358	0	206.462	536.741	393.316	17.1086	2.97338	20.7025	0	353.74	171.182	19.4238	304.36	413.296	0	378.35	17.9478	151.724	0	379.451	0	23.2071	394.058	598.213	274.636	100.75	265.428	0	0	59.696	40.9221	96.1696	5.48525	5.48525	5.01283	50.6679
20	195.455	0	0	45.9494	179.605	238.949	121.288	0	14.4559	234.473	252.147	267.725	101.708	0	0	137.749	348.733	270.778	15.5476	0	7.25554	0	236.3	154.388	35.9441	201.738	281.406	9.96862	255.828	21.8368	79.3678	0	234.016	0	75.9622	307.29	433.726	186.73	48.0788	197.135	0	0	42.8461	12.5825	54.7952	5.65965	5.65965	6.15668	13.6075
21	291.495	16.5091	0	65.3661	303.031	398.878	134.36	0	24.9826	380.169	402.295	419.694	114.078	0.848897	3.54595	226.471	574.995	422.924	15.4471	6.10402	36.1793	0	375.492	180.889	53.6401	337.77	442.147	6.51882	405.502	27.3432	103.902	0	400.079	0	33.1255	475.173	615.243	235.019	86.0664	300.522	0	0	77.2889	62.1363	114.954	8.56401	7.64328	0	72.9255
22	182.172	6.72204	0	42.3646	164.457	272.81	84.6872	0	26.9577	268.302	280.067	287.173	106.41	0.72588	0	134.26	409.776	292.426	16.3483	3.43755	29.5165	0	257.99	121.619	41.4708	241.877	302.04	0	279.075	20.0742	125.138	0.820438	284.435	0	16.1052	286.381	451.268	165.207	76.0983	178.799	0	0	59.6956	36.4809	96.7215	8.70918	6.45474	0	40.5388
23	236.346	10.7863	0	0	228.378	383.071	128.205	0	16.4404	384.014	397.63	410.085	124.252	5.94198	0	173.036	551.694	400.786	15.7092	2.04	10.2361	0	367.274	143.892	24.1697	312.208	433.145	0	401.846	9.44116	189.043	0	392.281	0	33.6755	434.805	608.691	226.178	79.0237	224.95	5.18597	4.48969	60.5818	45.2683	112.655	5.43835	5.43835	3.77492	50.6906
24	225.561	10.5706	0	76.6947	241.719	338.637	130.288	0	17.7371	335.566	339.513	360.353	133.165	0.633967	0	186.709	484.516	352.628	18.8933	0.4	19.9689	0	322.98	143.501	30.2231	281.212	380.13	0	345.431	25.8153	145.851	0.672329	343.327	0	72.5211	393.508	519.773	223.443	55.5786	230.206	0	0	70.4458	50.5712	107.564	13.7095	13.9429	0	55.0747
25	341.615	23.7462	2.7029	160.497	384.079	440.997	143.251	0	92.1868	391.369	415.15	439.742	97.9927	0	0	169.279	639.811	461.47	33.6489	0	0	0	401.631	243.299	16.2989	321.064	461.684	0	435.398	12.2381	106.553	3.06917	445.299	0	109.402	609.526	620.982	299.659	158.496	343.648	0	0	98.2142	16.7052	141.834	14.2852	14.2852	6.85006	18.3455
26	253.161	22.4342	0	77.5417	259.051	351.75	134.9	0	25.5727	344.139	336.944	369.669	114.545	3.72097	0	210.179	509.811	365.805	24.0204	0	0	0	332.19	153.4	0	287.1	390.316	0	362.31	12.0962	85.5582	0	359.232	0	55.0053	451.48	556.808	277.669	100.387	255.548	0	0	54.6274	40.7191	116.152	4.02217	4.02217	0	43.5403
27	307.389	25.98	0	101.255	317.088	426.723	181.893	0	31.7055	421.423	414.131	449.277	167.793	3.96623	0	252.09	608.064	447.276	21.7053	0	1.72052	0	403.559	187.105	0	335.603	474.343	0	447.106	10.7233	156.683	0	442.079	0	93.0747	537.952	662.986	323.929	139.496	319.624	0	0	80.6302	54.4458	144.136	8.05247	7.01321	4.4541	58.6045
28	305.139	8.52875	2.88276	118.777	309.03	369.668	123.641	0	20.521	341.46	360.039	381.899	82.68	3.58418	0	177.22	543.077	400.523	18.4229	0	0	0	352.576	196.826	20.0693	294.005	403.314	13.1904	365.045	22.4814	81.3292	3.62801	362.635	0	57.4051	470.22	558.555	296.712	151.989	308.361	0	0	59.5434	17.2468	97.7661	3.04587	3.04587	8.27234	21.5424
29	267.662	6.22573	0	143.661	313.349	367.939	154.562	0	55.6317	344.12	372.604	379.746	122.35	0	0	169.17	517.357	390.239	27.6891	0	0	0	349.177	230.238	25.3592	266.387	399.629	0	367.186	10.2614	40.2534	0	387.331	0	152.996	528.142	514.682	209.769	103.553	277.238	0	0	73.9935	15.6393	91.7055	4.12391	4.12391	0	16.4795
30	247.629	10.8089	2.5083	136.728	319.251	353.675	119.466	0	76.2341	326.502	351.304	351.453	81.1884	10.6744	0	140.146	511.53	376.588	38.4782	0	0	0	324.885	218.473	2.86211	244.835	369.872	0	345.427	9.58187	37.2554	4.94746	368.476	0	119.634	480.271	442.44	204.561	136.139	255.354	0	0	58.029	15.5663	83.6116	8.86476	8.86476	0	16.7309
31	299.682	9.37493	0	74.4755	278.409	381.879	152.303	0	7.95005	372.806	384.276	408.413	108.938	6.41066	0	220.317	572.439	416.134	14.2395	0	0	0	374.086	182.469	31.4005	317.77	432.319	7.38943	388.664	23.3735	104.191	0	403.582	0	45.4179	436.881	634.242	302.231	124.083	287.902	0	0	64.1316	43.656	108.491	6.88529	6.88529	6.16813	51.1786
32	364.931	30.1858	0	145.532	369.976	383.921	160.429	0	68.9888	350.079	382.323	399.224	101.647	9.20816	0	210.413	571.33	423.147	50.6773	0	0	7.56633	365.634	275.52	3.87391	278.807	419.05	6.95986	420.595	26.5547	159.103	0	389.232	0	123.954	605.88	593.845	262.909	215.442	353.995	0	0	93.3477	17.9863	147.596	51.7929	43.7746	5.25566	18.1164
33	317.21	0	0	152.095	333.62	355.464	178.46	0	79.2103	310.645	336.526	348.536	136.456	9.04821	0	181.195	497.806	382.963	34.8335	0	0	0	336.276	235.774	0	268.384	365.678	0	367.165	26.2023	139.512	0	327.283	0	145.537	535.324	522.958	280.475	151.009	308.153	0	0	96.3975	12.006	132.893	35.7953	35.7953	0	12.1733
34	330.42	23.9097	0	80.0121	350.021	460.496	150.26	0	24.6264	450.756	459.554	478.127	167.349	13.8296	0	279.306	658.321	468.195	17.6425	2.8934	0	0	434.365	191.315	17.5946	371.361	505.385	0	477.888	27.8192	202.035	0	466.578	0	55.6323	542.654	716.681	358.036	143.517	334.57	0	0	77.1251	58.2242	134.005	4.37124	4.37124	3.57425	65.6296
35	302.801	18.738	0	89.9619	261.032	299.844	144.49	0	27.887	257.933	316.137	322.912	110.004	0	0	248.343	455.018	343.269	13.7365	0	0	0	294.262	151.197	0	259.912	340.9	0	332.724	59.0886	43.1394	0	297.61	0	71.5764	412.622	525.575	307.319	153.942	301.198	0	0	71.7476	10.8843	107.643	23.1068	23.1068	15.2659	11.575
36	254.574	14.7643	0	64.9226	259.012	409.236	91.7818	0	9.41833	407.379	411.574	429.605	136.08	3.16445	0	198.471	576.019	415.143	16.6595	0	0	0	388.24	132.597	0	323.638	454.327	0	425.912	0	171.672	0	420.69	0	45.8957	478.746	611.66	257.319	58.7414	266.68	0	0	61.7556	55.572	135.471	2.70992	2.70992	0	60.7109
37	381.793	27.8008	0	44.7638	302.079	516.003	171.253	0	18.8666	544.303	561.502	580.488	150.071	0	0	215.441	875.31	593.479	19.0432	0	0	0	523.902	280.417	9.9276	489.834	612.393	0	571.776	27.5744	143.141	0	591.155	0	23.2511	585.322	997.03	433.201	76.9121	369.434	0	0	97.7462	58.3388	174.35	9.0209	9.0209	9.55567	66.144
39	379.202	13.9574	0	165.042	422.75	419.259	141.749	0	122.774	399.163	425.461	423.559	60.1488	0	0	159.339	639.442	457.617	59.1917	0	0	18.5659	403.338	244.589	0	251.76	444.519	0	445.33	31.0383	88.7738	0	439.512	0	108.458	628.378	538.684	306.538	229.721	379.447	0	2.14708	136.222	15.3868	167.011	33.2442	33.2442	4.4044	16.8759
40	283.45	15.3935	0	151.193	291.879	346.478	161.085	0	39.9922	324.395	357.324	364.242	121.725	0	0	170.391	502.229	366.705	8.19378	0	0	0	327.855	226.727	29.6585	268.101	384.009	15.7281	356.793	15.114	28.564	0	337.024	0	142.47	474.815	525.893	227.389	108.652	281.928	0	0	64.287	11.3836	102.997	23.5838	23.4719	5.08474	12.6381
41	311.668	27.3294	0	157.168	353.123	405.344	173.255	3.30353	77.1755	355.449	383.618	404.169	162.555	11.3181	0	180.647	561.443	427.358	44.2761	0	8.22494	0	361.712	240.872	0	296.438	423.127	7.77392	408.239	15.5068	77.3187	0	391.481	1.89878	163.399	612.798	565.566	306.699	193.694	320.368	0	0	110.997	26.7441	145.643	23.8328	23.8328	7.0515	29.5369
42	251.845	12.1821	1.23037	80.1203	279.026	340.781	127.868	0	76.1971	331.528	338.054	350.791	100.972	0	0	172.177	525.636	367.843	31.753	0	0	0	317.415	172.168	3.06722	280.268	369.921	0	362.253	24.2467	74.183	0	350.795	0	42.9389	456.168	541.559	274.249	148.655	252.271	0	3.07029	82.8984	47.843	132.303	4.56699	4.56699	7.30549	54.0313
43	351.068	41.054	0	108.954	362.144	447.478	170.127	0	42.6034	440.209	428.324	470.683	149.935	10.9525	0	267.969	673.483	490.055	38.2148	0	0	0	421.555	191.99	0	388.961	495.892	0	477.418	11.0471	145.31	5.96276	455.577	0	69.0073	608.528	729.039	401.477	172.095	348.864	0	0	115.607	70.2281	177.346	13.6828	13.6828	12.9737	76.5761
44	368.325	41.6313	2.14908	156.799	400.09	457.89	179.641	0	86.9462	432.14	450.071	476.387	163.441	12.3982	0	253.704	657.147	484.224	42.6039	0	0	9.2535	427.65	248.428	14.3107	356.276	500.316	0	473.429	17.4762	87.5031	0	467.557	0	166.369	624.921	711.872	367.508	193.448	373.182	0	0	107.368	40.2171	139.807	14.0121	14.0121	6.75748	44.4383
45	325.827	33.2648	0	101.5	319.737	415.935	154.022	0	58.205	412.125	425.742	440.576	140.038	20.5692	0	230.058	625.715	453.053	41.2977	0	0	9.28037	395.203	227.574	4.1553	344.047	463.894	0	442.782	20.7222	143.204	6.99092	433.773	0	62.7071	567.511	672.34	349.908	163.052	339.104	0	0	123.705	50.4474	155.788	19.3162	19.3162	8.6314	56.8367
46	348.95	37.42	0	74.0287	366.206	433.907	160.135	0	63.7109	430.948	430.536	454.742	138.905	15.3963	0	255.476	681.905	475.287	39.1559	0	0	0	411.967	218.536	4.51895	359.547	479.219	0	466.295	16.4487	117.914	0	447.303	0	31.5478	589.4	739.214	377.515	193.36	348.538	0	0	114.163	57.392	165.531	16.7146	16.7146	9.23173	64.8167
47	373.663	21.0354	0	122.431	331.355	420.428	170.02	0	47.4779	403.111	402.134	439.073	97.0906	4.16487	0	258.786	648.738	464.978	20.5528	0	0	0	403.714	210.092	0	363.96	463.304	0	436.502	29.5016	32.213	0.819735	427.278	0	110.462	555.536	723.891	387.45	207.042	368.923	0	0	84.7133	40.4776	157.536	4.36208	4.36208	16.0451	55.7749
48	400.447	46.372	0	141.03	312.073	394.471	157.573	0	27.9607	375.167	399.153	425.586	100.745	5.62547	0	182.904	644.869	452.523	34.8325	0	0	0	381.052	226.254	0	302.863	447.908	9.42033	444.856	29.2042	23.1377	0	428.568	0	91.6291	579.37	704.395	361.559	185.416	384.792	0	0	100.477	21.2737	190.373	39.6039	38.3121	32.362	22.8955
49	300.795	18.8895	0	133.251	346.91	401.82	153.348	0	71.0065	365.935	393.362	407.273	110.189	6.22275	0	181.045	579.334	434.009	33.3314	0	0	0	370.838	219.478	0	288.456	428.318	4.5143	399.899	7.52829	66.0596	3.70958	420.821	0	112.198	545.352	555.125	228.616	161.832	314.781	0	0	86.9998	37.3126	114.184	10.4807	10.4807	6.93819	43.3313
50	316.386	17.6402	0	71.3797	313.413	450.897	154.832	0	21.0616	447.178	450.418	476.624	144.372	4.08272	0	242.807	662.356	471.915	28.6744	0	0	0	427.737	189.739	17.6399	385.098	503.352	0	471.535	23.5981	156.669	2.27242	449.317	0	57.6561	507.557	756.777	346.307	123.769	310.819	0	0	88.2331	52.9799	146.705	10.6671	9.81143	4.79872	58.6223
51	312.781	15.8329	0	46.0382	304.043	342.538	155.11	0	24.652	307.178	315.806	357.639	29.426	0	0	283.022	502.191	368.024	9.97297	0	9.79267	0	328.58	140.488	18.3847	272.724	378.151	9.75471	337.296	34.0947	0	0	318.646	0	25.3269	372.83	565.356	358.563	193.524	306.818	0	0	60.8954	34.1492	95.912	5.76746	0	0	48.3806
52	339.682	37.3984	0	81.2955	315.581	426.179	148.896	1.1818	29.5701	435.256	440.49	464.542	143.559	6.18184	0	231.968	685.389	479.645	32.3579	0	0	0	412.955	230.073	0	379.243	489.693	0	472.837	12.1526	95.9849	0	460.062	0.573196	40.5815	556.655	732.455	378.979	159.686	338.412	0.790132	0.538786	131.061	67.0855	186.139	17.1787	17.1787	18.7596	72.0577
53	316.434	33.1011	0	89.0223	286.648	375.003	139.677	0	19.468	386.644	393.076	407.281	127.493	7.67402	0	230.842	604.212	425.004	27.8788	0	0	0	369.142	219.356	13.9215	339.274	429.566	0	413.304	6.70126	122.073	0	395.532	0	67.689	489.553	676.973	340.105	131.393	316.27	5.46446	4.39636	93.7843	50.2271	150.707	12.0941	12.0941	11.9054	55.2655
54	414.779	51.8535	0	128.821	393.863	515.778	207.944	0	58.3957	523.377	547.652	564.862	157.207	4.87739	0	234.103	845.409	593.942	37.4411	0	0	18.9896	502.29	309.771	5.59656	448.431	592.387	0	571.88	17.9722	138.163	0	565.588	0	131.159	751.897	909.057	423.613	180.016	414.991	0	0	137.932	77.5958	199.881	27.0124	27.0124	18.999	93.3471
55	315.468	28.3469	0	46.619	304.679	408.161	130.542	0	32.8443	416.124	415.401	442.885	136.939	8.1085	0	251.618	632.743	451.592	38.3056	0	0	0	395.734	180.695	2.91162	370.107	466.622	0	445.467	9.71924	119.928	0	428.852	0	43.6575	523.433	687.939	344.42	146.182	322.356	0	0	113.619	62.1908	177.893	16.7617	16.7617	6.22233	67.0058
56	253.241	20.8168	0	23.9036	229.089	362.327	107.572	0	5.24239	370.911	370.603	394.906	101.073	3.16415	0	195.991	576.149	390.385	14.2617	3.84686	0	0	354.44	139.21	7.88193	310.687	417.254	0	389.27	17.4498	238.084	3.81615	373.773	0	20.3168	387.386	648.232	270.862	67.9745	246.86	0	0	45.653	43.2037	105.774	4.85458	3.02481	1.81805	51.1736
57	291.75	20.8956	0	59.3416	268.965	336.487	119.834	0	15.0917	340.366	333.295	365.326	94.9297	0	0	228.089	540.637	370.879	20.4094	0	0	4.79051	326.795	145.628	3.4262	301.734	385.754	4.62393	362.795	13.2903	87.6506	0	344.605	0	33.6734	433.937	617.323	349.112	155.16	271.374	0	0	78.7333	43.6293	129.705	10.3742	8.06294	7.15859	49.1632
58	372.93	24.3672	1.54045	81.6708	359.332	429.382	188.237	0	22.1809	430.534	417.858	460.613	131.172	0	0	313.095	655.446	464.114	27.7917	0	5.72066	9.7402	411.324	177.414	17.125	365.099	486.295	3.89937	450.465	47.7053	108.233	3.86935	431.14	0	46.0388	538.931	743.314	430.567	182.18	361.616	0	0	82.0695	60.901	138.831	10.4521	10.4521	0	70.6877
59	301.813	7.68445	0	123.647	326.136	360.751	146.987	0	66.5741	325.349	345.221	371.439	98.8498	0	0	208.419	513.092	384.411	34.0801	0	0	0	338.553	192.518	6.29915	266.365	391.216	0	371.311	6.40907	48.7384	0	344.852	0	102.112	520.352	543.3	264.51	137.7	299.496	0	0	75.1391	15.8126	100.902	6.46272	6.46272	9.15981	16.3594
60	272.409	22.7462	0	52.153	263.719	406.589	73.723	0	21.2766	408.229	410.499	433.017	146.832	16.1757	0	201.012	571.733	424.016	29.329	0	0	0	389.085	136.409	4.28408	326.523	458.515	0	427.221	13.2149	253.365	13.1027	445.052	0	33.3772	444.964	609.458	285.286	95.8751	288.366	6.10671	4.42394	65.8052	47.0776	127.589	8.00665	8.00665	8.43393	49.9773
62	235.398	17.7271	4.0894	0	206.361	279.203	100.522	0	22.0003	283.679	288.789	303.92	82.6662	0.937931	0	174.69	447.521	311.599	15.7139	0	0	0	275.05	141.657	4.47496	241.296	320.744	0	300.816	17.1366	115.461	1.00836	295.16	0	0	321.682	524.527	274.381	70.4657	233.137	0	0	55.9188	16.4969	87.217	7.85154	5.36524	0	17.0116
63	320.425	28.9542	0	74.1721	289.883	389.798	145.656	0	12.6047	402.797	405.809	434.93	117.234	3.18446	0	221.536	644.221	442.919	23.5801	0	0	4.14304	386.644	206.045	13.86	353.744	458.717	3.86946	431.1	31.9109	99.154	3.46697	431.365	0	45.6748	503.746	725.337	375.379	124.489	310.078	0	0	97.5887	51.0405	150.994	7.38822	6.88904	12.629	58.4198
64	325.858	28.9825	0	119.523	354.906	424.226	168.801	0	52.7291	398.921	424.45	437.159	127.233	17.7962	0	195.207	632.349	459.477	38.2959	0	0	0	392.277	220.546	0	302.702	457.873	3.45402	443.615	8.38444	68.9622	2.85312	439.917	0	78.5169	612.894	621.899	310.421	177.785	337.176	0	0	128.469	53.6501	159.136	22.8718	22.8718	10.2267	59.0313
65	316.704	19.355	0	86.528	320.001	427.723	138.486	0	22.1186	422.251	406.635	450.482	138.089	3.19504	0	249.121	632.169	448.474	24.4622	0	0	0	406.55	168.352	3.38243	354.745	475.994	0	438.805	16.6155	178.44	0.523161	435.491	0	45.8383	494.067	681.442	341.244	137.561	319.427	0	0	85.2416	50.7043	145.499	11.6967	11.6967	6.96098	53.9667
66	275.566	29.7345	4.95744	104.113	269.348	304.318	158.699	0	33.4896	298.855	312.957	325.217	107.347	0	0	164.422	488.807	350.484	32.8726	0	0	19.1689	296.664	175.269	3.77537	244.334	342.427	15.3631	337.198	22.2777	31.9079	0	327.442	0	97.0699	444.891	524.194	251.318	163.698	277.482	0	0	91.2469	32.5841	132.726	7.7555	7.7555	7.62153	36.5673
67	208.601	21.3182	0	9.80071	201.578	239.55	117.188	0	29.7295	236.413	250.112	252.551	70.2734	39.43	0	185.745	371.226	268.523	51.7217	0.827669	20.9932	0	230.614	124.902	12.0834	217.586	265.871	0	261.411	26.4257	134.216	13.662	257.03	0	1.3732	343.422	412.264	231.294	152.632	218.651	0	0	87.7059	32.9465	109.6	25.0456	25.0456	4.32739	34.8098
68	283.763	12.0958	0	101.166	320.402	364.423	155.332	0	58.3766	330.43	368.19	378.127	130.438	23.5245	0	178.186	512.674	393.027	27.2211	0	0	9.6287	340.687	215.482	21.9689	268.427	396.945	33.5547	375.635	21.6426	122.832	4.61132	368.91	0	100.095	516.323	507.398	250.008	152.376	295.17	0	0	84.6914	12.7575	105.538	23.4098	23.4098	6.10096	13.5584
69	314.62	8.19389	0	148.375	389.961	408.079	169.218	0	114.432	363.832	399.132	406.344	105.22	7.37337	0	191.059	594.821	438.357	48.9712	0	0	10.9103	366.663	239.585	2.92938	288.336	424.566	0	416.873	14.7383	100.742	0	437.699	0	111.369	601.918	532.159	249.863	167.658	328.447	0	0	90.2018	19.4369	117.565	23.2361	23.2361	3.47904	20.4721
70	283.363	29.8224	0	118.069	317.855	372.662	146.395	0	66.5049	347.946	355.563	382.787	118.675	0	0	169.896	549.547	397.168	33.0285	0	0	0	335.68	203.907	4.90888	304.297	401.506	5.77367	380.593	11.8713	63.0706	0	390.846	0	96.6326	526.752	569.654	280.712	145.938	281.279	0	1.19225	116.584	27.454	153.098	20.4479	14.4385	9.73946	28.787
71	245.752	21.5384	0	35.4141	278.124	330.115	108.846	0	51.8046	321.949	323.26	344.298	89.4863	4.06756	0	182.375	490.532	354.223	36.8571	0	0	8.37879	308.982	163.165	0	254.186	362.519	5.5541	344.423	14.7547	111.414	4.50982	331.961	0	6.15707	430.333	519.85	245.34	128.183	253.357	0	0	70.1463	29.7886	102.448	9.6807	9.10854	0	32.3391
72	197.942	10.8748	3.23333	49.814	181.806	228.606	94.1424	0	0	235.96	231.64	250.084	68.1338	0	0	151.316	353.673	248.01	11.4581	0	0	0	227.37	122.655	19.2555	187.066	264.304	0	243.134	10.2866	86.7768	0	234.739	0	48.0527	271.853	415.897	230.589	65.9192	196.625	0	0	54.3245	11.2516	72.3902	4.49387	4.49387	6.13362	11.8311
73	275.793	16.9782	0	117.297	342.775	406.02	138.15	0	63.255	368.726	394.817	416.265	111.541	3.08336	0	168.466	570.991	423.343	30.2047	0	0	0	370.086	226.938	37.7089	302.264	438.023	14.1082	402.898	19.7813	82.3168	3.49539	410.332	0	113.445	524.312	585.681	233.524	164.541	288.905	0	0	88.5116	29.8955	114.912	14.3803	14.3803	4.36214	33.1217
74	286.061	17.0365	0	86.2241	319.78	389.572	112.27	0	25.4918	371.684	398.552	411.652	98.0869	5.41971	0	204.309	591.584	428.367	21.6909	0	0	0	375.685	198.391	14.1353	323.215	434.323	15.0138	398.778	11.1512	79.0111	3.12962	404.145	0	37.3609	497.336	592.572	282.922	100.624	300.801	0	0	74.5267	36.7894	111.177	6.89937	6.89937	0	41.1595
75	231.599	0	2.69977	93.2082	233.84	280.653	104.629	0	0	261.387	277.328	299.224	66.9742	0	0	162.086	421.105	307.97	10.6872	0	0	5.13858	271.434	173.561	16.5261	229.64	314.678	8.15836	287.215	3.27199	44.523	0	286.974	0	68.2615	365.695	445.348	242.375	83.5048	240.992	0	0	52.8714	15.1346	94.8948	3.22939	3.22939	7.55007	18.1291
76	252.585	7.65824	0	58.8007	232.388	329.613	92.5847	0	18.7673	329.503	333.687	354.085	101.632	0	0	201.1	515.95	357.521	18.1121	1.16531	11.2747	0	318.74	148.971	13.0333	296.936	373.319	0	343.898	22.8867	163.959	0	340.871	0	36.5837	336.88	582.57	261.17	126.282	241.661	0	0	61.3196	40.1485	117.024	3.32081	3.32081	0	49.4236
77	293.568	19.3088	0	84.7484	276.33	371.935	154.761	0	23.5674	377.806	394.96	411.861	134.472	11.8452	0	241.008	558.815	407.374	23.2058	0	0	0	367.78	182.774	8.96198	315.502	434.974	0	402.84	26.1624	148.934	6.36208	395.563	0	63.7179	467.55	609.683	312.243	135.86	303.608	0	0	87.3476	50.6299	135.172	12.1177	12.1177	5.84822	56.8784
78	212.485	5.84768	0	0	160.827	282.715	72.6183	0	12.1826	300.088	302.644	319.12	72.3633	2.4171	0	148.756	452.171	322.944	12.7318	0	10.2027	0	287.32	137.724	10.1267	253.278	336.342	0	315.58	8.90412	198.193	0	312.392	0	19.271	295.626	526.149	225.683	48.1086	214.317	0	0	56.5523	29.0513	101.187	5.09145	5.09145	5.55743	32.1146
79	215.489	10.3449	0	0	186.886	287.717	103.679	0	1.46325	306.027	320.854	323.313	97.3123	6.38914	0	171.743	460.626	330.471	20.5401	0	0	0	289.813	146.275	11.7846	264.583	341.117	0	321.417	16.5803	141.222	0.945253	320.819	0	0	333.711	512.174	232.299	77.4869	217.398	0	0	69.703	49.9419	124.018	12.0663	12.0663	0	54.715
80	301.309	34.5318	0	76.3651	304.881	404.504	127.786	0	25.6146	394.411	408.579	418.961	145.249	18.7954	0	238.512	598.077	428.77	38.0497	0	17.0934	0	377.73	204.227	2.74867	339.498	441.243	0	421.225	14.8793	150.499	8.67873	413.437	0	31.6743	505.756	649.693	323.363	130.329	311.02	0	0	98.5263	49.9722	155.387	12.5172	12.5172	7.26831	52.3355
81	230.925	14.4856	0	63.4294	227.479	317.053	137.956	0	15.2995	315.271	317.154	339.695	110.449	0	0	197.481	468.982	342.876	16.8691	0	18.4261	0	305.891	148.817	0	253.684	359.035	0	332.028	18.432	160.334	0	332.651	0	57.3344	375.263	517.614	265.272	101.715	236.837	0	0	56.6308	34.3395	97.3462	3.19694	3.19694	0	37.3089
82	350.394	30.3357	0	100.697	317.998	435.549	176.5	0	35.8418	448.419	453.191	481.124	188.268	14.4981	0	262.685	645.245	485.907	39.8109	0	8.99855	0	428.245	238.63	2.74053	350.309	506.858	0	481.666	13.6787	199.524	6.68466	469.242	0	138.611	589.653	742.877	402.769	156.595	360.882	0	0	110.597	44.9646	162.995	15.2889	15.2889	7.12988	48.0108
83	345.834	39.9298	0.612238	95.2334	344.55	442.632	162.988	0	71.7358	464.199	484.587	493.968	161.529	17.0137	0	240.78	721.083	507.632	59.2788	0	9.56489	0	439.943	248.481	2.8095	401.52	519.115	1.91345	496.494	32.9001	201.856	6.62283	503.969	0	87.8325	570.618	790.995	355.506	153.288	348.145	0	0	123.591	67.7218	178.582	24.4225	24.4225	7.02914	73.1664
84	326.778	42.6121	0	152.336	370.935	436.744	171.427	0	78.5368	404.994	433.95	447.589	138.548	7.89997	0	196.58	636.261	466.687	39.9916	0	8.25089	0	402.641	250.661	3.09827	348.921	469.944	0	443.548	12.2134	88.2039	0	443.735	0	151.264	595.56	665.701	326.339	171.796	330.697	0	0	98.07	41.0946	131.77	20.3747	20.3747	4.19745	45.4072
85	346.516	43.1722	0	85.752	335.776	409.165	137.93	0	50.8286	422.756	434.986	449.101	144.916	19.1926	0	262.87	638.956	461.291	48.2701	0	0	0	399.868	217.285	2.89019	349.18	472.946	0	449.827	16.9048	185.87	7.35822	446.021	0	63.9522	523.344	689.65	349.935	162.119	351.093	0	0	110.098	54.0043	154.171	24.5041	24.5041	7.36052	60.9736
86	225.797	8.01611	0	0	196.837	290.343	65.3191	0	5.40852	299.38	297.58	321.261	76.0051	0	0	163.925	476.441	322.883	16.8235	0.56	9.93452	0	288.26	142.796	2.20784	270.256	338.955	0	316.351	9.49364	152.601	0	315.03	0	0	323.607	542.169	238.6	75.1191	208.795	0	0	57.3346	35.6193	105.824	0	0	4.54031	38.8176
87	276.646	14.2457	0.766173	58.0181	253.966	408.621	132.768	0	18.3199	420.522	427.773	450.058	124.794	8.64198	0	214.39	630.469	451.334	19.4033	0	16.1078	0	404.64	187.106	10.6856	356.594	476.025	0	444.375	8.95123	266.772	1.19233	442.102	5.04888	30.5617	442.299	688.45	296.232	107.652	281.069	0	0	68.1827	48.3048	137.327	3.31214	3.31214	9.50444	53.255
88	130.734	8.77053	0	0	112.059	178.402	68.9214	0	11.5928	181.599	183.018	199.672	73.3623	6.77638	0	104.491	275.684	199.849	16.9235	0	6.10861	0	174.6	76.9075	0	163.231	210.944	0	197.45	7.25371	129.48	6.00795	188.917	4.86343	0	197.363	302.309	148.473	56.2842	131.789	0	0	46.0613	20.8378	72.2754	0	0	6.58911	22.3228
89	245.745	20.6015	0	58.7093	278.648	329.698	114.351	0	30.6021	325.982	329.233	345.071	96.1515	6.61487	0	193.776	489.608	357.362	32.4153	0	0	0	312.15	150.942	2.99204	270.202	363.816	9.41118	341.649	14.635	149.308	0	327.3	0	17.5431	416.704	520.776	266.196	99.5552	259.062	0	0	64.1291	43.7686	103.87	5.91282	5.91282	4.97271	50.2607
90	306.528	41.9104	0	67.378	321.239	422.182	146.071	0	49.0623	415.761	412.044	446.018	145.045	7.27019	0	232.084	632.733	443.179	27.2982	0	8.29584	0	396.46	190.88	0	364.727	470.336	0	450.897	13.1516	229.96	9.32087	433.886	0	36.8848	514.611	681.23	355.733	121.777	303.697	0	0	86.8556	38.493	148.219	3.56355	3.56355	6.88644	40.0695
91	278.911	19.6963	0	59.1346	272.264	378.246	132.865	0	15.7104	379.31	376.734	403.226	123.23	6.56962	0	233.525	534.076	396.666	18.9214	0	0	0	365.184	146.6	7.36568	300.451	426.599	0	389.827	17.7406	179.417	3.99815	382.459	0	54.8383	434.446	597.065	306.731	96.411	289.884	0	0	61.4273	33.0833	109.646	0	0	0	35.1805
92	356.222	32.9918	0	78.3396	359.829	411.538	150.836	0	17.5156	388.591	397.264	433.941	97.9596	8.60073	0	304.326	639.023	444.988	31.1499	5.23932	0	0	385.682	233.084	17.261	354.208	457.871	0	427.741	40.1874	88.5825	0	409.695	0	47.0559	490.504	688.301	393.035	199.722	350.741	0	0	98.0192	45.9377	139.99	13.6389	13.6389	8.61072	60.6111
93	355.568	23.3096	0	64.1845	357.184	441.077	169.787	0	35.3541	437.026	442.16	468.186	151.373	11.6687	0	324.259	657.89	466.72	28.0091	0.536314	8.21848	0	417.911	208.312	31.2059	366.917	494.591	0	468.308	37.5937	145.987	3.33364	442.732	0	30.6338	546.83	716.144	406.456	163.552	356.964	0	0	88.7589	64.5578	150.083	11.141	11.141	8.73437	72.3321
94	237.573	18.3025	0	0	221.881	370.371	110.289	0	14.4817	372.185	376.693	396.736	114.646	3.29978	0	178.5	570.469	399.511	19.8841	1.43885	25.2625	0	358.558	151.003	6.88533	327.953	418.712	0	397.762	15.1648	208.074	0	384.833	0	0	407.271	613.347	237.652	91.595	244.293	0	0	55.8492	49.9869	129.471	2.43194	2.43194	0	55.9557
95	306.38	22.3473	0	0	291.099	358.849	125.054	0	28.8469	344.805	359.039	384.977	98.7603	5.3215	0	267.438	548.817	390.629	24.211	0	10.859	0	342.424	185.159	28.7408	302.687	405.102	0	375.24	18.7502	72.6414	0	351.355	0	0	422.45	609.79	328.466	129.676	307.421	0	0	76.5639	43.1591	115.326	12.8033	8.18979	12.3552	48.6506
96	203.393	16.8222	0	35.4537	221.997	283.638	91.9728	1.61276	35.7374	286.897	284.99	308.356	75.9236	1.21909	0	138.888	430.961	311.543	26.662	0	9.85168	0	275.478	130.315	9.5421	250.619	324.599	0	301.326	11.9228	153.159	0	289.776	1.09109	16.5893	329.142	484.363	215.386	73.7076	200.993	0	0	64.1758	16.478	87.5947	3.29655	3.29655	4.85372	17.433
97	236.105	0	0	48.5003	239.231	388.904	82.9646	0	9.25714	387.546	396.038	414.648	116.716	4.25909	0	189.47	556.891	405.578	16.0772	1.08	5.53989	0	371.1	128.001	9.27615	327.367	438.084	0	411.637	12.4413	217.589	0	397.353	3.99108	29.1186	419.194	589.337	223.076	94.9236	236.289	0	0	60.6747	57.5312	127.446	0	0	4.04978	65.3902
98	212.491	6.04111	0	32.6158	214.328	335.687	95.3969	0	11.4402	339.288	346.122	364.894	101.118	4.78151	0	171.785	504.548	362.329	13.7948	0	12.6025	0	324.04	135.843	11.5246	301.785	384.559	0	362.065	17.8375	186.887	0	349.235	4.38353	42.8749	374.611	556.645	222.759	70.156	211.609	0	0	58.312	38.4464	121.955	5.36736	5.36736	4.22251	43.0727
99	218.422	14.3533	0	27.9301	200.012	402.566	79.6326	0	17.9766	395.108	404.182	424.406	107.597	2.9723	0	159.959	564.682	409.339	16.8169	0	10.647	0	380.25	121.653	2.27726	331.398	448.369	0	422.893	7.66672	246.967	3.68638	422.003	0	27.9603	419.504	602.635	207.614	69.7452	223.411	0	0	46.7449	44.6724	115.571	7.46676	5.91245	0	49.1636
100	281.251	19.9473	0	75.5376	291.58	431.537	94.4754	0	21.2747	439.008	448.319	469.238	122.331	6.28771	0	225.444	654.428	463.698	27.9379	0	0	0	420.86	185.764	4.39314	372.137	495.853	0	463.619	16.6242	263.901	4.35235	453.576	0	49.1275	490.819	700.015	284.787	92.5774	290.931	0	0	62.1827	53.6686	130.002	0	0	0	58.9766
101	300.477	27.8418	0.712363	0	277.462	374.172	110.373	0	36.2823	385.028	389.134	410.025	133.179	15.4244	0	225.337	599.035	416.224	29.04	0	6.11455	0	368.485	200.52	0	329.859	432.943	2.35715	415.474	10.6525	191.693	6.89175	398.127	0	0	463.444	652.214	337.868	118.432	302.157	0	0	82.2761	26.8954	136.087	8.92996	6.75392	6.76892	27.8535
102	309.162	40.5321	0	112.531	325.162	376.763	127.205	0	63.9749	360.274	359.861	385.981	130.304	7.64893	0	199.03	568.016	414.77	35.0673	0	0	0	339.819	205.323	0	319.458	405.158	7.86874	387.678	14.4339	112.21	0	398.379	0	72.0085	517.048	587.737	345.487	179.103	306.749	0	0	131.296	46.6186	163.68	18.4286	18.4286	18.6543	49.7203
103	311.177	34.8796	0	0	288.216	423.713	137.529	0	38.4499	426.635	438.774	450.794	177.728	32.9293	0	254.357	641.657	464.102	37.1842	0	9.34975	0	406.182	188.764	0	375.059	475.879	3.33791	466.319	9.75763	231.058	11.0713	450.258	0	0	516.471	693.736	355.94	155.968	318.295	0	0	112.791	72.1944	187.641	13.8454	13.8454	8.46994	77.908
104	267.663	26.0712	0	0	268.874	364.981	122.326	0	42.3941	372.304	381.378	396.728	117.138	7.02343	0	215.055	557.681	404.307	22.1421	0	0	0	358.075	179.188	0	307.629	418.522	0	400.03	11.684	192.144	0	391.983	4.18457	0	446.046	610.917	296.04	136.371	278.529	0	0	49.2191	40.2996	107.161	2.63892	2.63892	3.53712	42.8775
107	288.252	57.9011	0	17.1554	296.564	335.791	129.337	0	73.6787	338.872	341.968	359.698	101.494	15.9869	0	213.373	556.128	382.45	45.8329	0	0	0	319.295	219.78	0	295.108	377.766	0	369.108	16.6041	108.592	10.7217	358.987	0	2.05478	496.58	571.606	349.51	138.857	292.553	0	0	88.9775	52.368	114.708	12.8763	12.8763	14.4842	54.4878
109	211.465	17.8236	0	13.1603	201.742	298.24	100.762	0	11.3556	301.479	297.918	322.992	92.5631	0	0	172.586	453.687	314.998	17.0679	0	0	0	288.429	107.274	0	255.478	341.344	0	318.026	8.03178	162.603	0	309.51	0	6.69868	312.889	511.638	241.971	93.3297	208.247	0	0	50.3148	38.9834	91.0051	0	0	0	43.2929
110	257.545	35.9765	0	75.6576	251.862	324.576	127.564	0	39.9358	325.62	324.377	347.271	121.157	12.5231	0	207.828	513.158	348.623	30.4378	0	0	0	310.426	163.656	0	295.022	365.911	0	344.262	17.1741	127.947	7.55782	346.257	0	84.6867	401.588	550.942	302.675	147.775	255.106	0	0	85.6719	55.2803	133.862	12.8066	12.8066	5.10434	60.8176
111	306.678	35.3998	0	0	321.954	374.857	144.229	0	66.847	361.344	367.136	390.555	94.5236	8.38934	0	237.628	568.495	413.476	39.7529	0	10.3824	0	349.894	206.8	10.9178	311.206	411.722	0	399.74	8.95729	114.158	0	385.536	0	0	476.855	603.201	321.762	171.321	306.31	0	0	98.2559	44.8115	136.922	11.3102	11.3102	6.98258	47.2524
112	282.981	34.4789	0.497428	71.953	303.368	421.925	107.492	0	44.9522	419.784	430.485	448.336	130.436	3.43751	0	201.786	654.893	454.417	26.5641	0.52	1.7583	0	405.007	217.102	10.686	371.003	473.154	0	447.381	4.32156	216.414	3.90902	445.184	0	35.538	507.309	668.464	286.58	140.75	287.26	0	0	56.345	44.8104	133.283	5.36049	5.36049	3.3902	49.491
113	272.72	35.9439	0	0	277.83	421.626	95.5668	0	24.849	429.212	440.661	453.92	139.24	13.5188	0	218.737	635.588	455.819	36.7809	0	4.06865	0	403.16	180.957	0	361.054	479.053	0	459.272	8.86119	257.394	5.88294	470.935	0	0	470.122	676.149	282.651	131.198	289.634	0	0	84.481	68.8784	164.721	5.22133	5.22133	0	73.0694
114	307.439	46.8986	0	56.2673	355.179	420.708	134.99	0	78.1472	410.791	426.515	437.674	136.27	5.46785	0	231.585	630.828	453.646	36.66	0	0	0	390.868	209.203	0	345.798	459.645	0	452.229	5.5901	189.628	0	420.919	0	9.97927	544.506	646.667	293.666	188.066	309.821	0	0	83.4234	60.7805	130.749	5.85007	5.85007	3.60277	65.5366
115	281.202	32.0358	0	0	285.084	367.3	102.853	0	43.7764	370.316	374.339	393.678	100.394	2.75848	0	227.078	567.243	406.487	33.1879	1.36239	5.42463	0	356.04	170.07	20.0598	325.462	414.771	0	387.893	13.0398	167.708	0	372.759	0	0	421.176	624.357	291.281	119.331	288.403	0	0	82.1227	33.1906	108.146	15.0352	15.0352	3.58325	35.3008
117	442.471	47.117	2.96283	123.205	447.256	458.56	155.407	0	108.822	411.06	413.927	458.885	77.7976	12.3878	0	244.806	704.434	528.639	49.8532	0	6.3497	9.5224	408.37	287.351	0	349.693	479.073	15.8096	481.21	19.3743	36.2175	0	488.725	0	80.9552	671.309	702.25	491.861	247.524	426.348	0	0	161.669	42.9209	236.052	32.0047	30.4428	27.4167	48.3833
118	315.697	38.5876	0	103.998	354.565	421.4	144.237	0	89.9171	410.208	434.028	441.959	131.602	13.3948	0	219.514	614.074	444.402	39.5503	0	0	0	398.724	228.598	2.44983	331.758	464.863	0	438.196	17.7734	173.342	6.77926	416.548	0	120.298	531.451	635.37	275.963	151.149	313.025	0	0	84.6855	36.3508	116.567	4.68448	4.68448	0	37.7041
119	287.567	40.7381	0.65674	76.6438	306.214	408.709	120.965	0	39.7677	413.025	417.121	440.827	129.739	7.57681	0	237.898	631.114	438.043	31.9756	0.912299	8.88694	0	393.44	202.391	2.22696	340.905	464.492	0	445.039	9.80726	181.689	0	423.039	0	32.6216	506.757	663.154	298.173	154.379	297.511	0	0	67.2085	62.1497	136.875	5.48345	5.48345	3.28897	68.3829
120	272.231	22.5441	0	0	268.322	393.822	103.484	0	22.6002	409.949	416.626	434.275	122.644	8.50913	0	212.993	612.703	440.167	24.2998	0	14.1271	0	390.96	169.26	0	347.783	458.546	0	435.431	5.91883	251.797	3.78798	435.842	0	0	422.089	680.566	295.051	115.829	275.433	0	0	61.6586	54.7706	138.379	2.99336	2.99336	0	60.2989
122	276.218	22.9671	3.47792	77.877	254.795	299.718	131.989	0	10.1498	298.388	281.698	326.488	86.6975	0	0	209.404	480.639	339.876	27.5194	0	0	7.37188	289.965	168.219	0	261.413	343.853	8.2822	322.555	25.9492	0	0	310.666	0	42.3362	418.97	533.86	353.855	141.242	265.503	0	0	84.4381	41.1867	132.699	7.89665	6.4471	20.1998	42.9631
123	285.193	7.49062	4.08609	0	272.25	302.327	102.084	0	38.2575	284.277	297.294	324.829	72.2462	3.97422	0	259.566	469.085	332.411	27.2805	0	0	0	290.886	165.062	15.3183	267.181	341.849	6.27626	318.476	42.2695	18.7568	0	307.747	0	0	365.05	529.924	350.05	131.008	281.172	0	0	57.0592	44.7042	89.923	3.23145	3.23145	6.93222	52.0186
124	228.121	8.92818	0	0	212.029	331.981	94.6933	0	7.64853	330.209	334.996	350.874	104.327	0	0	171.184	495.398	351.042	13.8229	0	0	0	315.63	127.096	3.51243	281.672	370.594	0	351.805	4.5451	146.406	0	345.957	0	0	405.846	539.034	222.716	59.7443	223.651	0	0	54.5225	41.5849	120.49	3.12797	3.12797	4.03082	45.8585
125	327.473	14.5407	3.1984	0	308.509	362.541	169.095	0	36.4063	346.058	369.806	398.096	79.6385	2.46661	0	281.091	565.533	421.145	22.9436	0	0	0	356.309	200.344	21.6321	324.085	419.851	0	387.113	33.5573	62.9392	0	361.586	0	0	435.124	651.905	369.405	140.224	324.151	0	0	54.0513	49.1713	104.847	5.75434	3.6027	6.09638	54.7481
126	258.054	27.7759	0	62.9936	258.446	288.317	115.181	0	39.6174	276.01	284.53	308.028	68.9225	8.42449	0	216.021	444.899	317.695	20.1682	0	0	0	276.27	160.13	11.0316	242.947	324.661	0	302.07	11.2425	39.6239	0	282.686	0	41.0803	374.233	490.715	282.216	122.367	252.049	0	0	58.3202	41.2948	92.7219	9.70102	9.70102	7.63427	49.7024
127	251.784	10.4765	0	0	226.699	258.208	110.476	0	22.7262	253.75	260.785	278.262	42.6509	0	0	213.088	419.611	294.412	20.6012	0	0	0	253.61	149.337	8.24756	237.27	293.621	0	277.046	29.2488	0	0	254.919	0	0	293.41	486.992	294.442	135.779	245.602	0	0	53.9748	28.3726	91.4173	5.47538	0	5.65611	30.3952
128	270.167	25.8806	0	0	239.716	321.233	96.2461	0	28.4032	333.921	347.565	360.218	92.8607	13.9825	0	210.357	521.078	372.228	35.5474	0	0	0	319.182	185.28	4.934	306.061	379.051	0	356.635	22.445	144.006	13.9976	347.017	0	0	400.87	573.707	294.663	101.39	271.96	0	0	70.3771	38.3901	116.719	16.8624	16.8624	9.44411	42.1111
129	363.733	47.2582	0	73.4568	383.845	470.089	136.654	0	93.3072	489.176	520.725	520.951	134.017	2.32141	0	205.986	805.674	544.372	49.2305	0	0	0	463.904	308.892	3.16847	413.828	546.315	0	530.106	16.3024	113.246	0	520.83	0	81.8335	635.569	853.055	379.958	157.976	368.266	0	0	110.62	62.2404	179.19	13.1714	13.1714	8.87278	71.686
130	372.557	48.7412	0	78.1027	434.025	504.432	176.474	0	116.95	513.213	545.972	542.579	159.1	1.8024	0	228.668	822.562	574.302	50.138	0	0	8.84062	483.66	317.54	4.80966	431.624	569.031	3.04679	549.334	21.9441	94.2676	3.09029	555.95	0	124.762	693.042	865.39	356.624	155.61	379.961	4.22667	3.17761	122.673	72.4504	183.902	19.0621	19.0621	15.6396	81.2808
131	291.654	37.8739	0	120.49	318.227	381.324	169.317	0	73.256	384.08	396.658	412.476	150.176	2.30688	0	208.913	581.052	428.215	27.4411	0	0	0	368.04	212.682	0	343.697	434.421	0	422.829	12.6689	74.2452	0	389.711	0	139.603	550.139	623.951	298.108	183.908	283.933	0	0	88.3532	55.8296	143.41	6.9305	6.9305	6.88599	61.3035
132	343.288	0	0	52.6659	335.767	378.242	153.609	0	31.123	321.428	346.695	385.931	46.5468	3.54155	0	325.893	532.473	395.123	10.931	0	6.32361	0	358.53	169.604	41.1612	281.058	409.092	9.86719	358.016	43.921	40.0453	0	359.469	0	30.6603	398.519	603.351	412.944	197.131	339.214	0	0	48.192	34.7099	83.9869	0	0	5.13725	46.579
133	270.562	9.55575	0	41.6406	260.188	329.923	93.2994	0	19.3155	302.167	314.617	347.117	109.781	0	0	217.694	488.55	367.667	20.7525	0	5.6627	0	306.97	146.728	33.874	298.028	366.15	0	332.838	22.8667	83.0855	0	341.042	0	25.7555	371.524	534.77	285.473	142.14	263.652	0	10.2472	80.7573	40.2564	119.102	7.77977	7.30104	9.17906	44.5054
134	234.16	13.0856	0	64.5447	210.344	275.48	83.0569	0	32.3113	209.687	254.501	268.548	133.727	0	0	194.702	359.521	289.902	0	1.63	54.3197	19.4684	246.937	141.435	44.0576	217.038	284.139	27.1691	255.304	78.6757	127.683	0	270.7	0	34.6468	312.744	400.771	190.632	101.59	241.491	0	23.1829	55.8609	26.6369	88.201	18.9544	6.96176	6.17618	27.8667
135	260.948	8.9587	0	55.1042	279.568	346.055	112.845	0	40.8877	299.394	355.834	359.157	106.311	0	0	226.059	500.017	364.766	10.5292	1.74937	23.8845	3.56821	323.525	184.476	67.8794	299.724	378.258	4.56558	332.466	29.0439	135.181	0	342.911	0	20.0621	332.244	515.084	223.132	113.93	275.729	0	0	30.1208	30.8677	56.22	10.388	10.388	0	38.193
[truncated: 262 more columns]
