# Supplementary material for: Accuracy of mutual predictions of plant and microbial communities vary along a successional gradient in an alpine glacier forefield
Source: Front Plant Sci. 2023 Jan 13;13:1017847. doi: 10.3389/fpls.2022.1017847 (PMC9880484; doi:10.3389/fpls.2022.1017847)
Supplement: Supplementary file 1 [file DataSheet_1.zip › Table S8.xlsx]

## Sheet: Sheet1
Functional composition of fungi communities
Plot number	Algal_Parasite_Bryophyte_Parasite_Fungal_Parasite_Saprotroph	Algal_Parasite_Fungal_Parasite_Saprotroph	Animal_Pathogen	Animal_Pathogen_Clavicipitaceous_Endophyte_Fungal_Parasite	Animal_Pathogen_Dung_Saprotroph_Endophyte_Lichen_Parasite_Plant_Pathogen_Saprotroph	Animal_Pathogen_Endophyte_Endosymbiont_Epiphyte_Soil_Saprotroph_Saprotroph	Animal_Pathogen_Endophyte_Epiphyte_Fungal_Parasite_Plant_Pathogen_Wood_Saprotroph	Animal_Pathogen_Endophyte_Epiphyte_Plant_Pathogen	Animal_Pathogen_Endophyte_Epiphyte_Plant_Pathogen_Saprotroph	Animal_Pathogen_Endophyte_Epiphyte_Saprotroph	Animal_Pathogen_Endophyte_Fungal_Parasite_Lichen_Parasite_Plant_Pathogen_Wood_Saprotroph	Animal_Pathogen_Endophyte_Fungal_Parasite_Plant_Pathogen_Wood_Saprotroph	Animal_Pathogen_Endophyte_Plant_Pathogen_Saprotroph	Animal_Pathogen_Fungal_Parasite_Saprotroph	Animal_Pathogen_Plant_Pathogen_Saprotroph	Animal_Pathogen_Saprotroph	Arbuscular_Mycorrhizal	Bryophyte_Parasite	Bryophyte_Parasite_Dung_Saprotroph_Ectomycorrhizal_Fungal_Parasite_Leaf_Saprotroph_Plant_Parasite_Saprotroph_Wood_Saprotroph	Bryophyte_Parasite_Ectomycorrhizal_Ericoid_Mycorrhizal	Bryophyte_Parasite_Ectomycorrhizal_Ericoid_Mycorrhizal_Saprotroph_Wood_Saprotroph	Bryophyte_Parasite_Ectomycorrhizal_Litter_Saprotroph_Wood_Saprotroph	Dung_Saprotroph	Dung_Saprotroph_Ectomycorrhizal_Litter_Saprotroph_Saprotroph	Dung_Saprotroph_Ectomycorrhizal_Soil_Saprotroph_Wood_Saprotroph	Dung_Saprotroph_Endophyte	Dung_Saprotroph_Endophyte_Litter_Saprotroph_Saprotroph	Dung_Saprotroph_Endophyte_Plant_Pathogen_Saprotroph	Dung_Saprotroph_Endophyte_Saprotroph	Dung_Saprotroph_Endophyte_Wood_Saprotroph	Dung_Saprotroph_Plant_Parasite_Soil_Saprotroph_Saprotroph_Wood_Saprotroph	Dung_Saprotroph_Plant_Saprotroph	Dung_Saprotroph_Plant_Saprotroph_Soil_Saprotroph	Dung_Saprotroph_Plant_Saprotroph_Wood_Saprotroph	Dung_Saprotroph_Saprotroph_Wood_Saprotroph	Dung_Saprotroph_Soil_Saprotroph_Wood_Saprotroph	Ectomycorrhizal	Ectomycorrhizal_Fungal_Parasite	Ectomycorrhizal_Fungal_Parasite_Plant_Pathogen_Wood_Saprotroph	Ectomycorrhizal_Fungal_Parasite_Plant_Saprotroph_Wood_Saprotroph	Ectomycorrhizal_Fungal_Parasite_Soil_Saprotroph_Saprotroph	Ectomycorrhizal_Fungal_Pathogen_Saprotroph	Ectomycorrhizal_Lichen_Parasite_Lichenized_Plant_Pathogen	Ectomycorrhizal_Saprotroph	Ectomycorrhizal_Saprotroph_Wood_Saprotroph	Ectomycorrhizal_Wood_Saprotroph	Endomycorrhizal_Plant_Pathogen_Saprotroph	Endophyte	Endophyte_Epiphyte_Fungal_Parasite_Insect_Parasite
1	0	0	16.7914	0	0	0	0	0	0	0	0	0	0	0	0	0	0	0	0	0	0	0	0	0	0	0	0	0	0	0	0	0	0	0	0	0	0	0	0	0	0	0	8.9903	0	0	0	0	0	0
2	0	0	4.99776	0	0	0	2.88626	0	0	0	0	6.80567	0	0	12.9207	28.2954	0	0	0	0	0	0	0	0	0	0	0	0	5.44227	0	0	16.7322	0	0	0	0	0	0	3.12122	0	0	5.81292	0	0	0	0	0	0	0
3	0	0	0	0	0	0	0	0	0	0	0	0	0	0	0	0	0	0	0	0	0	0	0	0	0	0	0	0	0	0	0	0	0	0	0	0	0	0	0	0	0	0	0	0	0	0	0	0	0
4	0	0	16.7265	0	0	0	0	0	0	0	5.07715	0	0	0	0	0	5.36749	0	0	0	0	0	0	0	0	0	0	0	0	0	0	0	0	0	0	0	0	0	4.93825	0	0	0	0	0	0	0	0	4.99942	0
5	0	4.92882	14.4411	0	0	0	0	0	0	0	0	3.74459	5.98772	0	0	0	5.10755	0	0	0	0	0	0	0	0	0	0	0	0	0	0	4.19672	0	0	0	0	0	7.8632	3.94273	0	0	0	11.9908	0	0	0	0	10.8594	0
6	0	0	0	0	0	0	0	0	0	0	0	0	0	0	0	0	0	0	0	24.5862	0	0	0	0	0	0	0	0	0	0	0	0	0	0	0	0	13.2513	0	0	0	0	0	0	0	0	0	0	0	0
7	0	0	0	0	0	0	0	0	0	0	6.49586	0	0	0	10.5733	0	9.94811	0	0	0	2.68349	0	0	0	0	0	0	0	0	0	0	0	0	0	0	0	5.07505	4.76204	4.91361	0	0	0	0	0	0	0	0	0	0
8	0	0	0	0	0	0	0	0	0	0	0	4.20923	0	0	5.19239	0	6.51025	0	0	0	0	0	2.08174	0	0	0	0	0	0	0	0	0	0	0	0	0	8.65631	0	0	0	0	0	0	0	0	0	6.69148	5.48971	0
9	0	0	0	0	0	0	0	0	0	0	7.77457	0	0	6.06491	5.58551	0	0	0	0	0	0	0	0	0	0	0	0	0	0	0	0	0	0	0	0	0	0	0	3.45783	0	0	0	0	0	0	0	4.87648	10.2314	0
10	0	0	1.80824	0	0	0	7.23503	0	0	0	2.74299	0	0	6.41107	5.43604	0	2.47843	0	0	0	4.26344	0	0	0	0	0	0	0	0	0	0	0	0	0	0	0	10.7991	0	1.53515	0	0	2.28767	0	0	0	0	4.74703	2.31294	0
11	0	0	0	0	0	0	11.7082	0	0	0	0	0	0	6.48594	4.31365	0	22.0179	0	0	0	1.98064	0	0	0	3.7358	0	0	0	0	0	0	0	0	0	0	0	20.7588	3.31817	6.38112	0	0	0	0	0	0	0	0	7.32181	0
12	0	0	0	0	12.1516	0	5.85368	0	0	0	0	0	0	0	2.18371	0	11.084	0	0	0	3.39772	0	4.44056	0	0	0	0	0	0	0	0	0	0	0	0	0	3.3211	0	0	0	0	0	0	161.998	0	0	0	5.77688	0
13	0	0	0	5.58905	0	0	4.25698	0	0	0	0	0	0	0	0	0	3.2073	0	0	0	0	0	0	0	0	0	0	0	0	3.91312	0	0	0	0	0	0	4.63865	3.52569	0	0	3.42717	0	0	96.7614	0	0	0	12.8496	0
14	0	0	0	0	0	0	9.29079	0	0	0	0	0	0	34.9646	4.55231	0	3.79206	0	0	0	48.8335	0	0	0	0	0	0	0	0	1.52543	0	0	0	0	0	0	8.40575	2.6366	3.36306	0	0	0	0	0	0	0	0	9.54655	0
15	0	0	0	4.16024	1.71216	0	2.15138	0	0	0	0	0	0	37.3428	17.8183	0	0	0	0	0	0	0	1.25587	1.52999	11.6209	0	0	0	0	0	0	0	0	1.91695	0	0	1.15156	1.28903	5.92635	0	0	0	0	0	0	0	0	42.1128	0
16	0	0	0	5.41285	0	0	3.71641	0	0	0	0	0	0	51.2472	3.40064	0	4.02197	0	0	0	17.2309	0	0	0	0	0	0	0	0	0	6.16073	0	0	0	0	0	8.3632	4.81413	3.32825	0	0	0	0	0	0	0	0	8.84238	0
17	0	0	0	0	0	0	2.52105	0	0	0	0	0	0	47.0375	11.2899	0	1.95799	0	0	0	3.36327	0	0	0	0	0	1.06979	0	0	0	0	0	0	2.92501	0	0	10.7717	0	1.40528	0	0	1.76738	0	28.9943	0	0	0	8.33434	0
18	0	0	0	0	0	0	0	0	0	12.7684	0	0	0	6.67713	19.545	3.52415	30.5789	0	5.6385	0	0	0	0	0	0	0	1.71707	0	0	0	0	4.62444	0	0	0	0	6.16143	18.6589	5.15466	0	0	0	0	5.28985	0	0	0	17.464	0
19	0	0	0	0	3.61396	0	4.25232	0	0	0	0	0	0	0	0	0	0	0	0	0	5.34067	0	0	0	0	0	0	0	0	0	0	0	0	0	0	0	3.6921	141.059	5.79479	0	0	0	0	0	0	0	0	10.3574	0
20	0	0	0	3.08054	203.061	0	4.4379	0	0	0	0	0	0	0	0	0	0	0	0	0	0	0	0	0	0	0	0	0	0	0	0	0	0	2.8053	0	0	8.06263	25.8933	0	0	0	0	0	0	0	0	0	11.5891	0
21	0	0	2.14159	0	2.35711	0	3.94119	0	0	0	0	0	0	0	0	0	6.10183	0	0	0	10.9386	0	0	0	0	0	0	0	0	0	0	0	0	3.39596	0	0	11.9318	10.3274	0	0	6.4574	0	0	0	0	0	0	3.41531	0
22	0	0	0	4.48641	2.19622	0	1.6774	0	0	0	0	0	0	81.3964	0	0	5.22211	0	0	0	7.08326	0	0	0	0	0	0	0	0	0	7.73529	0	0	4.34327	0	0	4.17919	0	23.6325	0	0	0	0	6.64813	0	0	0	11.9648	0
23	0	0	0	0	6.16943	0	1.91011	0	0	0	0	0	0	2.01228	0	2.5986	0	2.36108	0	0	0	0	0	0	0	0	0	0	0	0	3.1249	0	0	0	0	0	50.1036	9.51313	5.23859	0	0	0	0	10.9429	0	0	0	1.87437	0
24	0	0	1.76299	0	5.69801	0	3.5211	0	0	0	0	0	0	49.9949	2.24001	0	9.00586	0	0	0	10.1395	0	0	0	2.19042	0	0	0	0	0	8.57491	0	0	0	0	0	4.70169	9.57051	4.91452	0	0	0	0	0	0	0	0	5.92393	0
25	0	0	0	0	0	0	0	0	0	1.40139	0	0	0	49.1923	4.70346	0	24.0876	0	0	0	3.56633	0	0	0	0	0	0	0	0	0	0	0	0	0	0	0	6.1565	4.55896	5.24792	0	0	0	0	3.3839	0	0	5.29952	6.16869	2.13762
26	0	0	0	0	2.77998	0	5.61694	0	0	0	0	0	0	68.9887	2.3074	0	0	0	0	0	26.2933	0	0	0	0	0	0	0	0	0	0	0	0	0	0	0	6.46464	0	5.66325	0	0	0	0	14.9487	0	0	0	5.63343	0
27	0	0	0	0	0	0	5.57108	0	0	0	0	0	0	57.4517	0	3.15771	2.53583	1.87915	0	0	9.23695	0	0	0	0	0	0	0	0	0	0	0	0	0	0	0	0	11.034	0	0	0	3.27878	0	0	0	0	0	3.43582	0
28	0	0	0	0	5.35993	0	0	0	0	0	0	0	0	0	1.70088	0	28.9287	0	3.6545	0	0	0	0	0	8.64021	0	0	0	0	0	14.8197	0	0	0	0	0	8.94608	2.09218	3.54747	0	0	0	0	15.8382	0	0	0	0	2.48916
29	0	0	3.09696	0	0	0	0	0	0	0	8.70465	0	0	21.814	38.1741	0	3.0384	0	2.0934	0	14.8568	0	0	0	0	0	0	0	0	0	0	0	0	0	0	0	11.0409	0	3.74795	0	0	0	0	0	0	0	4.31647	1.10919	1.84269
30	0	0	0	0	0	0	0	0	0	0	0	0	0	29.3784	19.3963	0	1.89301	0	0	0	2.35556	0	0	0	10.4546	0	0	0	8.12004	0	0	0	0	0	0	0	14.4143	1.89301	5.83686	0	0	0	0	0	0	0	0	2.18789	0
31	0	0	2.13876	0	1.39005	0	1.81244	0	0	0	0	0	0	1.19956	0	0	3.48691	0	4.5614	0	0	0	0	0	0	0	0	0	0	0	0	0	0	0	0	0	6.17946	10.9398	1.67273	0	2.42663	0	0	2.31358	0	0	0	15.1705	0
32	0	0	0	0	11.9274	0	0	0	0	0	0	0	0.959687	55.8087	29.245	0	4.91216	0	7.19199	0	0	0	0	0	0	0	0	0	2.64853	0	0	6.20049	0	0	0	0	0	0	1.97288	0	0	0	5.20383	0	0	0	0	2.92207	3.32293
33	5.61987	0	1.2254	0	0	0	0	0	0	0	0	0	0	3.40978	13.6964	0	0	0	0	0	0	0	0	0	0	0	0	0	2.44909	0	1.60972	0	0	0	0	0	7.11301	1.76925	1.94667	0	8.23754	0	89.2424	0	0	0	0	0	7.56438
35	0	0	0	0	0	0	0	0	0	0	0	0	0	0	0	0	0	0	0	0	0	0	0	0	0	0	0	0	0	0	0	0	0	0	0	0	21.3127	2.63613	2.73773	0	0	0	0	0	0	0	0	0	0
36	0	1.10337	8.51946	0	5.97071	0	21.8091	0	0	0	0	0	0	11.3708	3.03429	0	10.0285	0	4.29079	0	19.353	0	0	0	0	0	0	0	0	0	3.20061	0	0	0	1.22937	0	0	0	4.37949	0	10.3826	0	0	0	0	0	0	12.356	0
37	0	0	0	0	0	0	2.59919	0	0	2.15761	0	0	0	12.773	1.72588	0	4.38506	0	0	0	0	0	2.2139	0	0	0	0	0	0	0	0	0	0	0	0	0	0	0	0	0	1.87298	2.70117	0	130.949	0	0	0	8.21368	0
38	0	0	0	1.39755	0	0	0	0	0	0	0	0	0	84.332	7.42538	0	17.6977	0	0	0	0	0	0	0	0	0	1.84319	0	0.966049	0	0	2.02317	0	0	0	0	0	0	1.26073	0	0	0	0	3.06673	0	0	0	7.59791	0
39	0	0	0	0	0	0	0	0	0	0	70.2285	3.48609	1.50433	32.2572	36.0631	24.2098	4.01421	0	0	0	0	0	0	0	0	0	0.939949	0	0	1.17545	0	2.64123	0	0	0	0	0	0	7.42569	0	0	0	0	3.45957	0	0	3.316	9.66855	0
40	0	0	2.91393	0	0	0	2.82495	0	0	0	0	0	0	7.71469	0	0	39.9192	0	0	0	5.28061	0	0	5.35787	0	0	0	0	0	0	0	0	0	0	0	0	7.91913	0	8.04346	0	6.11002	0	0	0	2.05507	0	4.6311	4.21314	0
41	0	0	0	0	5.81399	0	0	0	0	0	2.62573	0	0	52.2354	11.5104	0	0	0	2.06204	0	0	0	0	0	0	0	0	0	0	0	0	0	0	0	0	0	9.21558	0	4.45198	0	0	0	0	0	0	0	4.95852	5.79062	0
42	0	0	0	0	1.44308	0	6.75353	0	0	0	0	0	0	19.57	0	0	19.6203	0	19.9754	0	5.37373	0	0	0	0	0	0	0	0	0	0	0	0	0	0	0	1.71538	4.61045	4.2622	0	9.2452	0	2.14191	49.3699	0	0	1.18712	6.38901	3.93937
43	0	0	0	0	0	0	0	0	0	0	0	0	0	45.442	4.50849	0	21.4862	0	0	0	2.36745	0	0	0	0	0	0	0	0	0	0	0	0	0	0	0	0	0	0.684108	0	0	0	0	0	0	0	0	19.764	0
44	0	0	0	5.32285	0	0	6.5592	0	0	0	0	0	0	31.4538	0	0	21.0115	5.0777	2.32052	0	4.24298	0	0	0	2.64659	0	0	3.0116	0	0	0	0	0	0	0	0	7.62797	4.37379	0	0	0	0	0	6.56963	0	0	0	12.3793	0
45	0	0	0	0	0	0	8.10113	0	0	0	2.62285	0	0	0	1.25161	0	5.67124	0	0	0	2.36266	0	0	0	0	0	0	0	0	0	0	0	0	0	0	0	6.35469	6.9889	0	0	1.92542	0	0	0	0	0	0	36.9786	0
46	0	0	0	0	0	0	2.73584	0	0	0	0	0	0	10.591	1.73604	0	13.9329	0	0	0	2.1689	0	0	0	0	0	0	0	0	0	0	0	0	0	0	0	6.73762	2.64275	1.32114	0	27.6426	0	0	0	0	0	0	19.2957	0
47	0	0	0	0	0	0	0	0	0	0	0	0	0	10.5147	0	0	14.2951	0	0	0	0	0	0	0	0	0	0	0	0	0	0	0	0	0	0	0	5.99858	0	0	0	0	0	0	0	0	0	0	18.974	0
48	0	0	1.4133	0	0	0	0	0	0	0	2.64535	0	0	2.8125	12.6424	0	2.86861	0	0	0	0	0	0	0	0	0	0	0	0	0	0	0	0	0	0	0	6.44484	0	0	0	0	0	0	0	0	0	0	15.1751	0
49	0	0	2.81322	0	0	0	0	0	0	0	0	0	0	14.1336	7.31729	0	9.38522	0	0	0	3.08728	0	0	0	0	0	0	0	0	0	0	0	0	0	0	0	15.9344	0	0	0	4.33019	0	0	0	0	0	0	11.8675	0
50	0	0	0	0	0	0	0	0	0	0	0	0	0	11.6557	22.2412	0	67.1114	0	0	0	0	0	0	0	0	0	0	0	0	0	0	0	0	0	0	0	0	0	0	0	0	0	0	6.01089	0	0	0	8.85101	0
51	0	0	5.31218	0	0	0	0	0	0	0	0	0	0	3.2162	1.80653	0	21.2377	0	0	0	0	0	0	5.1688	0	0	0	0	0	0	0	0	0	0	0	0	0	0	0	0	0	0	0	22.4732	0	0	0	0	0
52	0	0	0	1.24472	2.69576	0	5.45572	0	0	0	2.85492	0	1.18604	9.80338	0	0	0	0	0	0	0	0	0	0	0	0	0	0	0	0	0	0	0	0	0	0	76.4761	30.9398	7.86997	0	0	0	0	3.6025	0	0	1.93882	20.7244	0
53	0	0	0	1.90041	0	0	2.7125	0	0	0	0	0	0	14.9572	1.46642	0	9.97771	0	0	0	4.10626	0	0	0	0	0	0	0	0	0	0	0	0	0	0	0	7.40014	0	0	0	0	2.2867	0	118.927	0	0	0	10.5643	0
54	0	0	0	1.81379	0	0	0	0	0	0	8.73788	0	0	13.0148	7.02274	2.81508	7.73686	0	0	0	0	0	0	0	0	0	0	0	0	0	0	0	0	0	0	0	2.78028	0	7.39013	0	14.9543	0	0	85.3739	0	0	0	17.9705	1.50833
55	0	0	1.34268	1.94905	0	0	5.47367	0	0	0	0	0	0	66.9599	1.70749	0	10.1816	0	0	0	0	0	0	0	0	0	0.822207	0	0	0	0	0	0	0	0	0	1.62007	0	9.63386	0	0	4.83182	0	15.4018	0	0	0	22.0512	0
56	0	0	1.51692	1.54349	0	0	0	0	0	0	0	0	0	26.3701	0	0	10.7947	0	0	0	0	0	0	0	8.78269	0	0	0	0	0	0	0	0	0	0	0	0	0	24.7754	0	14.1031	4.28886	0	1.80741	0	0	0	3.12023	0
57	0	0	1.4261	0	0	0	0	0	0	0	0	1.17248	0	9.24194	0	0	7.82476	0	0	0	0	0	0	0	2.52943	0	0	0	0	0	0	0	0	0	0	0	0	0	19.1896	0	9.42811	0	0	29.0377	0	0	3.6375	7.00379	0.790434
58	0	0	9.8381	0	0	0	0	0	0	0	1.61867	2.72963	0	0	0	0	28.8234	0	0	0	0	0	0	0	13.3559	0	0	0	0	0	0	0	0	0	0	0	0	0	0	0	2.16322	0	0	7.45234	0	0	0	4.17882	5.15056
59	0	0	0	0	0	0	0	0	0	0	0	0	0	3.28725	0	0	6.19854	0	0	0	0	0	0	0	0	0	0	0	0	0	0	0	0	0	0	0	0	5.06006	2.17152	0	0	4.16878	0	36.566	0	0	0	7.04627	0
60	0	0	0	4.26735	2.33654	0	2.25266	0	0	0	0	0	0	45.886	1.55575	0	3.40115	0	0	0	0	0	5.26836	0	0	0	0	0	0	0	0	0	0	0	0	0	1.3451	6.93602	9.03702	0	3.56565	3.74824	0	9.25077	0	0	0	18.6021	0
61	0	0	0.919316	0	0	0	0	0	0	0	0	0	0	92.2928	6.65269	0	3.64047	0	1.2723	0	4.13903	0	1.47635	0	0	0	0	0	0	0	0	0	0	0	0	0	0	3.77471	41.1096	0	0	3.97346	0	0	0	0	0	23.9366	0
62	0	0	0	0	0	0	2.62132	0	0	0	0	0	0	36.1412	0	0	1.9697	0	0	0	0	0	0	0	0	0	0	0	0	0	0	0	0	0	0	0	2.26061	0	4.08283	0	4.0993	0	0	25.479	0	0	0	10.5674	0
63	0	0	2.3224	0	0	0	0	0	0	0	0	1.74844	0	16.1177	3.52022	0	5.28719	0	0	0	0	0	0	0	0	0	0	0	0	0	0	0	0	0	0	0	0	0	3.98895	0	5.50268	0	0	9.48416	0	0	7.86529	7.50978	0
64	0	0	0	0	0	0	0	0	0	0	0	0	0	16.4524	12.9216	0	19.076	0	0	0	4.98245	0	0	0	0	0	0	0	1.78619	0	0	0	0	0	0	0	22.4355	3.77372	0	0	11.4072	0	0	0	0	0	0	11.5965	0
65	0	0	0	3.20228	0	0	2.24492	0	0	0	0	0	0	29.5772	1.29148	0	7.48339	0	9.91975	0	0	0	2.00584	0	0	0	0	0	0	0	1.84557	0	0	0	0	0	0	0	16.4819	0	0.974671	0	0	15.6644	0	0	0	2.58663	0
66	0	0	4.84543	0	0	0	2.11305	0	0	1.98036	4.04351	1.53635	0	27.0919	19.1841	1.58286	2.47546	0	0	0	0	0	0	0	0	0	0	0	0	0	0	0	0	0	0	0	4.2888	0	14.0445	0	0	0	6.16967	0	0	0	5.31931	14.4572	0
67	0	0	0	4.78202	1.62585	0	4.4561	0	0	0	2.80692	0	0	35.6947	13.5563	0	14.0125	0	0	0	6.72318	0	0	0	0	0	0	0	0	0	5.97667	0	0	0	0	0	0	0	3.5149	0	0	0	1.81593	0	0	0	0	12.1778	0
68	0	0	0	2.87318	1.7736	0	8.03264	0	0	4.20395	5.03922	0	0	20.4423	1.63641	0	12.3129	0	0	0	1.51642	0	0	0	0	0	0	0	0	0	0	0	0	0	0	0	9.44857	0	0	0	9.43757	0	0	0	0	0	0	14.0661	0
69	0	0	0	0	2.35144	0	0	0	0	4.01771	0	0	0	33.0777	2.35144	0	10.0358	0	0	0	4.5163	0	0	0	0	0	0	0	0	0	0	0	0	0	0	0	6.57478	4.09672	0	0	0	0	0	12.521	0	0	0	8.70398	0
70	0	0	0	6.27119	0	0	5.39434	0	0	0	0	1.79518	0	60.4366	5.38815	0	0	0	9.05578	0	16.7196	0	0	0	0	0	0	0	0	3.27886	2.87832	0	0	0	0	0	0	0	3.16993	0	0	0	0	0	0	0	9.93381	8.22637	0
71	0	0	0	5.58577	0	0	6.9745	0	0	0	0	0	0	48.1919	3.17507	0	5.92737	0	0	0	18.5592	0	0	0	0	0	0	0	0	3.11161	0	0	0	0	0	0	2.62808	0	4.96831	0	0	0	2.03886	0	0	0	0	17.7778	0
72	0	0	3.52536	4.66896	0	0	7.89825	0	0	0	5.62378	0	0	13.4939	0	0	20.8703	0	0	0	0	0	0	0	0	0	0	0	0	0	0	0	0	0	0	0	8.31864	8.15982	0	0	3.37541	0	0	0	0	0	0	15.5613	0
73	0	0	6.58936	7.1086	0	0	2.97978	0	0	2.54783	0	4.03876	0	18.7484	4.59034	0	24.9126	0	2.66853	0	4.85459	0	0	0	0	0	0	0	0	0	0	0	0	0	0	0	0	8.43606	3.09195	0	0	0	0	0	0	0	0	17.5477	0
74	0	0	2.08869	2.29406	0	0	5.3821	0	0	0	3.25	0	0	42.3926	0	0	7.41396	0	0	0	4.21907	0	0	0	8.78922	0	0	0	0	0	0	0	0	0	0	0	6.05405	2.48782	0	0	0	0	0	43.5034	0	0	0	3.15908	0
75	0	0	0	0	0	0	0	0	0	0	6.57087	0	0	0	0	0	0	0	0	0	4.53543	0	0	0	0	0	0	0	0	0	0	0	0	0	0	0	5.70414	0	0	0	0	0	0	0	0	0	0	5.19759	4.70512
76	0	0	0	3.05425	35.2782	0	0	0	0	0	0	0	0	17.7577	0	0	6.86561	0	0	0	0	0	0	0	0	0	0	0	0	0	0	0	0	0	0	0	0	0	8.26111	0	2.42531	0	0	12.5341	0	0	0	8.61992	0
77	0	0	1.97878	3.80592	0	0	4.05664	0	0	1.84111	0	0	0	39.3892	0	0	6.963	0	0	0	0	0	0	0	0	0	0	0	0	0	0	0	0	0	0	0	1.15036	0	0	0	9.57438	0	0	5.63362	0	0	0	7.13457	0
78	0	0	1.69863	4.72911	0	0	3.47997	0	0	0	0	0	0	20.5074	0	1.96698	3.37004	0	0	0	0	0	0	0	0	0	0	0	0	0	0	0	0	0	0	0	1.78664	0	0	0	7.33236	0	0	11.8254	0	0	0	9.43279	0
79	0	0	0	3.90364	0	0	1.22647	0	0	0	0	0	0	30.4216	0	0	5.38525	0	0	0	4.74302	0	0	0	0	0	0	0	0	0	0	0	0	0	0	0	4.20566	2.04305	0	0	4.54615	0	0	42.3831	0	0	0	6.24205	0
80	0	0	0	4.91453	0	0	7.86642	0	0	0	0	0	0	24.356	0	0	13.596	0	0	0	0	0	0	0	0	0	0	0	0	0	0	0	0	0	0	0	0	0	4.80373	0	13.0814	0	0	1.71143	0	0	0	7.00779	0
81	0	0	0	1.87529	4.06165	0	5.38476	0	0	0	0	0	0	28.4689	0	0	4.28536	0	0	0	0	0	0	0	0	0	0	0	0	0	0	0	0	0	0	0	0	0	5.63873	0	2.02191	0	0	86.044	0	0	0	2.12935	0
82	0	0	0	3.32232	0	0	4.7811	0	0	0	0	0	0	51.5897	0	0	14.9696	0	0	0	0	0	0	0	0	0	0	0	0	0	0	0	0	0	0	0	0	8.55887	3.79919	0	0	3.79284	0	9.41486	0	0	0	11.2383	0
83	0	0	0	2.601	0	0	6.02733	0	0	0	0	5.8977	0	26.7783	0	0	2.93673	0	0	0	2.13029	0	0	0	0	0	0	0	0	0	0	0	0	0	0	0	0	0	0	0	9.99437	0	0	223.32	0	0	0	7.18742	0
84	0	0	0	2.15199	1.02951	0	2.72403	0	0	0	11.3501	0	0	48.1324	6.34753	0	2.20308	0	0	0	6.86616	0	0	0	8.27312	0	0	0	0	0	0	0	0	0	0	0	9.72541	0	12.1906	0	0	4.17082	0	13.953	0	0	0	2.96584	0
85	0	0	0	1.77841	20.731	0	3.04928	0	0	0	0	0	0	25.116	0	0	2.34188	0	0	0	0	0	1.51866	3.772	0	0	0	0	0	0	0	0	0	0	0	0	49.3042	6.34852	1.23667	0	4.45002	0	0	17.0339	0	0	0	7.66847	0
86	0	0	0	5.4523	0	0	0	0	0	0	0	0	0	9.57043	0	0	0	0	0	0	1.69644	0	0	4.75901	0	0	0	0	0	0	0	0	0	0	0	0	2.28417	0	5.9897	0	0	2.87097	0	93.5162	0	0	0	4.83408	0
87	0	0	0	3.29961	9.98029	0	2.16002	0	0	0	0	0	0	21.9144	0	0	5.81314	0	0	0	0	0	0	0	0	0	0	0	0	0	0	0	0	0	0	0	19.4712	0	3.45221	0	0	2.59224	0	6.53266	0	0	0	4.97105	0
88	0	0	0	2.32949	0	0	1.34452	0	0	0	0	1.20328	0	54.5417	0	0	8.04019	0	0	0	0	0	0	0	0	0	0	0	0	0	0	0	0	0	0	0	0	0	2.8632	0	0	1.64688	0	15.0654	0	0	0	9.72447	0
89	0	0	0	4.7881	1.64817	0	5.77252	0	0	0	0	1.36478	0	7.74131	0	0	4.25024	0	0	0	0	0	0	0	0	0	0	0	0	0	0	0	0	0	0	0	34.7509	15.7415	1.18298	0	0	1.69421	0	10.9137	0	0	0	18.6741	0
90	0	0	0	2.24588	1.34892	0	5.17882	0	0	0	2.29072	0	0	33.8324	0	4.0245	5.9429	0	0	0	4.18876	0	0	0	0	0	0	0	0	0	0	0	0	0	0	0	0	0	19.777	0	13.5038	4.77991	0	13.5388	0	0	0	8.21051	0
91	0	0	0	0	0	0	0	0	0	0	0	0	0	12.4491	0	0	6.3153	0	0	0	6.61782	0	0	0	0	0	0	0	0	0	0	0	0	0	0	0	0	0	0	0	7.89526	0	0	225.261	0	0	0	4.48248	0
92	0	0	3.26797	0	0	0	0	0	0	0	5.08519	0	0	22.499	0	2.92781	10.6659	0	0	0	0	0	0	0	0	0	0	0	0	0	0	0	0	0	0	0	3.89662	0	6.40312	0	1.23198	0	0	16.2256	0	0	0	10.3114	0
93	0	0	0	0	0	0	0	0	0	0	0	0	0	28.3204	0	0	1.58392	0	0	0	0	0	0	0	8.22306	0	0	0	0	0	3.64163	0	0	0	0	0	29.5759	9.98939	1.73587	0	2.66165	0	0	3.10016	0	0	0	9.08767	0
94	0	0	0	3.49366	0	0	1.49447	0	0	0	0	0	0	32.7086	0	0	0	0	0	0	6.7322	0	0	0	0	0	0	0	0	0	4.22044	0	0	0	0	0	0	5.43779	11.0942	0	5.71623	0	0	23.4472	0	0	0	6.91705	0
95	0	0	0	0	0	0	0	0	0	0	0	0	0	20.6779	0	0	0	0	0	0	0	0	0	0	0	0	0	0	0	0	0	0	0	0	2.41049	0	0	17.0812	0	0	0	0	0	0	0	0	2.96381	1.2862	0
96	0	0	0	0	0	0	3.1296	0	0	0	14.7746	0	0	30.1058	0	0	6.00706	0	0	0	2.5182	0	0	0	0	0	0	0	0	0	0	0	0	0	0	0	21.0436	9.38874	9.52783	0	3.20431	0	0	0	0	0	0	10.2538	0
97	0	0	4.23978	2.46151	0	0	0	0	0	0	0	0	0	30.3271	0	0	0	0	0	0	0	0	0	0	0	0	0	0	0	0	4.61125	0	0	0	0	0	0	0	30.3979	0	3.81841	0	0	101.889	0	0	0	2.13694	0
98	0	0	0	1.8018	18.8079	0	0	0	0	0	0	0	0	39.8352	0	0	6.14851	0	0	0	1.90315	0	0	0	3.32665	0	0	0	0	0	1.18183	0	0	0	0	0	29.4355	0	14.9015	0	7.06461	0	0	0	0	0	0	3.68191	0
99	0	0	0	4.9424	2.08249	0	0	0	0	0	0	0	0	37.649	0	0	0	0	0	0	2.65591	0	0	0	0	0	0	0	0	0	0	0	0	0	0	0	0	0	14.1912	0	0	2.52687	0	141.082	0	0	0	5.36178	0
100	0	0	0	3.01613	0	0	0	0	0	0	0	0	0	21.0305	0	0	0	0	0	0	2.17578	0	0	0	0	0	0	0	0	0	3.28429	0	0	0	0	0	14.34	9.17327	21.4894	0	0	2.08806	0	28.7382	0	0	0	5.28222	0
101	0	0	0	0	3.87708	0	2.42863	0	0	0	0	0	0	67.1377	0	0	6.10318	0	1.22028	0	3.65815	0	0	0	0	0	0	0	0	0	0	0	0	0	0	0	0	3.49286	20.617	0	0	0	0	43.1339	0	0	0	12.7137	0
102	0	0	0	4.65656	7.67934	0	2.83245	0	0	0	1.33954	0	0	45.0964	2.83245	0	5.13527	0	0	0	0	0	0	0	5.54183	0	0	0	0	0	0	1.7009	0	0	0	0	10.9242	2.75759	6.16439	0	0	0	0	28.7822	0	0	2.11488	12.149	0
103	0	0	1.8495	2.59568	0	0	3.84239	0	0	0	0	0	0	28.6347	0	0	8.57279	0	0	0	0	0	0	0	0	0	0	0	0	0	0	0	0	0	0	0	8.72984	0	17.6011	0	24.5326	1.8495	0	30.983	0	0	0	10.8492	0
104	0	0	0	2.37097	0	0	2.91294	0	0	0	0	0	0	56.6169	0	2.27959	0	0	0	0	4.62876	0	0	0	0	0	0	0	0	0	0	0	0	0	0	0	0	0	8.18107	0	0	0	0	12.866	0	0	0	10.2348	0
106	0	0	4.68125	0.697892	1.32692	0	4.43765	0	0	0	0	0.939336	0	43.5932	16.346	0	1.81482	0	0	0	0	0	0	0	0	0	0	0	0	0	0	0	0	0	0	0	5.76412	0	11.7722	0	5.21786	0	0	0	0	0	0	21.9272	3.29513
107	0	0	0	0.724155	1.30901	0	3.37077	0	0	5.13582	1.90231	0	0	43.5443	4.91694	0	10.7212	0	3.7453	0	0	0	0	0	0	0	0	0	0	0.761622	0	0	0	0	0	0	5.23105	1.2176	7.0488	0	8.68451	6.2412	1.01533	5.75958	0	0	1.07607	11.1905	2.43601
109	0	0	0	2.33183	2.18785	0	2.8149	0	0	0	0	0	0	15.3501	0	1.64238	2.86516	4.01818	0	0	0	0	0	0	0	0	0	0	0	0	0	0	0	0	0	0	0	0	19.0629	0	1.45065	2.35729	0	16.3341	0	0	0	12.0012	0
110	0	0	0	2.10105	1.36195	0	3.95339	0	0	0	0	0	0	29.5054	0	0	7.83334	0	0	0	0	0	0	0	2.62867	0	1.0852	0	0	0	0	0	0	0	0	0	3.91892	0	1.40333	0	11.5356	4.32326	0	9.406	0	0	0	9.53893	0
111	0	0	0	0	0	0	3.23905	0	0	0	0	0	0	38.208	1.49232	0	0	0	1.70094	0	8.49836	0	0	0	2.28598	0	0	0	0	0	6.7892	0	0	0	0	0	87.5879	3.79509	5.19225	0	0	0	0	12.3548	0	0	0	3.02416	0
112	0	0	1.21805	0	0	0	3.35258	0	0	0	0	0	0	4.98836	0	0	1.9165	0	0	0	16.3049	0	0	0	0	0	0	0	0	0	0	0	0	0	0.844617	0	67.1068	0	0	0	0	0	0	23.8255	0	0	0	5.41586	0
113	0	0	0	2.24318	0	0	2.44248	0	0	0	0	0	0	19.7972	2.25468	0	6.93613	0	0	0	0	0	0	0	0	0	0	0	0	0	2.13526	0	0	0	0	0	4.56162	0	5.39724	0	13.8593	1.73622	0	77.9094	0	0	0	9.92703	0
114	0	0	0	0	0	0	0	0	0	0	0	0	0	25.397	0	0	0	0	0	0	6.19531	0	0	0	0	0	0	0	0	0	0	0	0	0	0	0	0	0	5.91813	0	0	0	0	0	0	0	0	10.8369	0
116	0	0	0	0	0	0	3.74989	0	0	0	0.791295	0	0	22.0883	3.01918	3.6939	11.9095	0	0	0	3.30476	0	0	0	0	0	0	0	0	0	0	0	0	0	0	0	0	0	0	0	14.236	0	0	67.0374	0	0	0	11.9237	2.63146
118	0	0	1.83073	0	1.64892	0	7.24643	0	0	0	0	0	0	17.0908	0	0	3.64899	0	0	0	20.3526	0	0	0	0	0	0	0	0	0	0	0	0	0	0	0	17.1995	5.25604	4.81153	0	41.3676	0	0	5.91656	0	0	0	5.08046	0
119	0	0	3.96078	0	0	0	8.43185	0	0	0	0	0	0	53.0162	0	0	0	0	0	0	3.29581	0	0	0	0	0	0	0	0	0	0	0	0	0	1.87659	0	2.75171	21.7347	13.1051	0	0	0	0	10.0253	0	0	0	15.0933	0
120	0	0	2.55431	2.04299	3.24263	0	0.924343	0	0	0	0	0	0	78.1876	0	0	0	0	0	0	5.71902	0	0	0	0	0	0	0	0	0	0	0	0	0	0	0	0	0	9.32135	0	0	0	0	91.645	0	0	0	9.32912	0
121	0	0	0	4.00347	4.9488	0	0	0	0	0	0	0	0	36.9339	6.26906	0	13.0891	0	0	0	1.1089	0	0	0	0	0	0	0	0	0	0	0	0	0	0	0	1.41735	0	5.88189	0	0	0	0	0	0	0	0	35.1098	0
122	0	0	0	0	1.72219	0	0	0	0	0	0	0	0	8.33078	0	0	0	0	0	0	0	0	0	0	0	0	0	0	0	0	0	0	0	0	0	0	17.7167	11.2299	10.25	0	0	0	0	50.7936	0	0	0	10.8313	0
123	0	0	0	0	10.2945	0	0	0	0	0	0	0	0	0	2.20579	0	0	0	0	0	0	0	0	0	4.06755	0	0	0	0	0	0	0	0	0	0	0	85.1338	6.71543	4.11134	0	0	0	0	8.42889	0	0	2.20579	9.21105	0
124	0	0	0	0	2.96379	0	0	0	0	0	0	0	0	0	3.36396	0	0	0	0	0	2.06147	0	0	0	0	0	0	0	0	0	0	0	0	0	0	0	129.835	7.28123	1.89557	0	0	0	0	4.25265	0	0	0	10.5891	0
125	0	0	0	0	3.16099	0	1.09877	0	0	1.98165	0.999279	0	0	11.6083	0	0	0	0	8.79299	0	0	0	0	0	3.83516	0	0	0	0	0	0	0	0	0	0	0	80.0187	14.8877	0	0	0	0	0	3.21626	0	0	1.96416	4.44193	0
126	0	0	0	0	0	0	0	0	0	2.01853	1.85429	0	0	15.1888	0	1.62882	7.27694	0	5.46751	0	0	0	0	0	2.13766	0	1.98714	0	0	0	0	0	0	0	0	0	4.27475	0	4.98269	0	2.63958	0	0	56.6208	0	0	5.46809	10.5129	0
127	0	0	0	0	1.99824	0	0	0	0	4.28377	2.24608	0	0	2.6929	0.980697	0	0	0	9.29566	0	0	0	0	0	10.9327	0	0	0	0	0	0	0	0	0	0	0	68.3701	6.15587	0	0	0	0	0	23.016	0	0	5.54187	3.0854	4.67244
128	0	0	1.96559	0	0	0	3.14773	0	0	0	5.99196	0	0	0	0	0	13.0233	0	0	0	0	0	0	0	0	0	0	0	0	0	0	0	0	0	0	0	10.9786	0	2.48928	0	6.18597	0	8.26053	38.6787	0	0	0	13.2046	3.51431
129	0	0	1.31376	0	1.4118	0	4.24169	0	0	0	0	0	0	14.576	0	2.53786	0	0	0	0	0	0	0	0	0	0	0	0	0	0	0	0	0	0	0	0	1.45843	0	3.01432	0	0	0	0	148.144	0	0	0	18.3786	2.96672
130	0	0	0	0	0	0	3.73401	0	0	0	0	0	0	18.3836	10.0492	0	6.6489	0	0	0	0	0	0	0	4.87565	0	0	0	0	0	0	0	0	0	0	0	0	49.8659	3.53364	0	0	0	0	16.2306	0	0	2.04303	18.6381	3.42223
131	0	0	1.93799	0	0	0	3.28189	0	0	0	1.70213	0	0	32.3919	7.37727	0	7.33634	0	0	0	1.48104	0	1.21982	0	0	3.9493	0	0	0	0	0	0	0	0	1.18357	0	22.8558	15.4261	2.13805	0	7.51496	0	0	1.25518	0	0	0	11.8412	3.86573
132	0	0	0	0	0	0	0	0	0	0	0	0	0	4.88373	0	1.70422	2.00409	0	0	0	0	0	0	0	21.2559	0	0	0	0	0	0	0	0	0	0	0	34.2461	6.03549	1.56432	0	1.6705	0	0	29.6284	0	0	2.10853	2.29713	6.77651
133	0	0	0	0	24.0489	0	0	0	0	0	0	0	0	9.8688	0	0	0	0	40.4458	0	0	0	0	0	7.32837	0	0	0	0	0	0	0	0	0	0	0	19.585	6.61452	2.01397	0	0	1.64787	0	2.14629	0	0	0	8.50313	0
134	0	0	0	0	4.86696	0	0	0	0	0	0	0	0	0	0	0	0	0	0	0	0	0	0	0	25.8154	0	0	0	0	0	0	0	0	0	0	0	5.90506	0	0	0	0	0	0	13.5106	0	0	0	0	0
135	0	0	0	0	11.548	0	0	0	0	0	0	0	0	0	0	0	0	0	0	0	0	0	5.26626	0	15.5966	0	0	0	0	0	0	0	0	0	0	0	31.8339	4.68748	2.54461	0	0	0	0	0	0	0	0	0	0
[truncated: 42 more columns]
